# Supplementary material for: Determination of 48 elements in 7 plant CRMs by ICP-MS/MS with a focus on technology-critical elements
Source: Anal Bioanal Chem. 2023 Jan 10;415(6):1159–72. doi: 10.1007/s00216-022-04497-3 (PMC9899746; doi:10.1007/s00216-022-04497-3)
Supplement: Supplementary file 2 — Supplementary file2 (XLSX 188 KB) [file 216_2022_4497_MOESM2_ESM.xlsx]

## Sheet: NIST SRM1515 Apple Leaves
Table SA1: Analytical results for NIST SRM1515 Apple Leaves. For elements analysed on more than one m/z, the recommended m/z are indicated in bold.											Table SA2: Measurement uncertainties (Umeas), within-bottle standard deviation (Uwb) and combined uncertainties (U) for NIST SRM1515 Apple Leaves. Absolute uncertainties are given in ng g-1, relative uncertainties are given in %. Confidence level: 95%									Table SA3: Limits of detection (xL, 3 x SD of method blank) and quantification (xQ, 10 x SD of method blank) for NIST SRM1515 Apple Leaves							Table SA4: Analytical results for NIST SRM1515 Apple Leaves (n = 16) with digestion method B (HCl, HNO3 and HBF4).
			Certified		This study																In measured solution		In plant material						Certified		This study
Element	m/z	n	Mean (ng g-1)	U (ng g-1)	Mean (ng g-1)	∆	z-score	En number	Mode		Element	m/z	Umeas (ng g-1, k=2)	Umeas,rel (k=2)	Uwb (ng g-1)	U (ng g-1, k=2)	Urel (k=2)	Mode		Isotope	xL (ng g-1)	xQ (ng g-1)	xL (ng g-1)	xQ (ng g-1)	Mode		Element	m/z	Mean (ng g-1)	U (ng g-1)	Mean (ng g-1)	SD (ng g-1)	∆ (%)	Mode
Li	7	16			131.886				STD		Li	7	14	0.11	9.18951	23	0.17	STD		7Li	0.16799	0.222273	167.99	222.273	STD		Li	7			144	13		STD
Be	9	16			18.7873				STD		Be	9	2.6	0.14	0.572429	2.8	0.15	STD		9Be	0.00292468	0.00440283	2.92468	4.40283	STD		Be	9			23.6	1.1		STD
Na	23	16	24400	2100	31791	0.302909	3.51952	2.87151	STD		Na	23	1068	0.035	518.05	1488	0.049	STD		23Na	7.51612	11.2237	7516.12	11223.7	STD		Na	23	24400		30810	678	26	STD
Mg	25	16	2710000	120000	2.61075e+06	-0.0366229	-0.827067	-0.517788	STD		Mg	25	122839	0.049	42575.5	149466	0.059	STD		25Mg	2.17664	5.60567	2176.64	5605.67	STD		Mg	25	2710000		2453351	32033	-9	STD
Al	27	16	284500	5800	276453	-0.0282859	-1.38747	-0.663033	STD		Al	27	7426	0.028	3824.92	10662	0.04	STD		27Al	1.5402	2.04543	1540.2	2045.43	STD		Al	27	284500		273151	2645	-4	STD
Ca	44	16	15250000	100000	1.55639e+07	0.0205846	3.13915	0.50643	STD		Ca	44	391165	0.026	235167	611739	0.041	STD		44Ca	52.1776	61.7687	52177.6	61768.7	STD		Ca	44	15250000		14986871	190276	-2	STD
V	51	7	254	27	275.947	0.0864044	0.812842	0.364507	STD		V	51	42	0.16	16.9174	54	0.21	STD		51V	0.740733	0.912974	740.733	912.974	STD		V	51	254		< xL			STD
V	51	16	254	27	279.795	0.101557	0.955386	0.383731	N2O (on-mass)		V	51	50.2502	0.159547	16	61.562	0.195463	N2O (on-mass)		51V	0.0870986	0.174997	87.0986	174.997	N2O (on-mass)		Cr	53	300		< xL			STD
V	51	15	254	27	333.755	0.313996	2.95389	1.62699	N2O (+16)		V	51	29.9795	0.0915139	15	40.9141	0.124893	N2O (+16)		51V	0.0214065	0.0642396	21.4065	64.2396	N2O (+16)		Mn	55	54100		54835	931	1	STD
Cr	52	15	300		506.652	0.68884			N2O (on-mass)		Cr	52	49.0793	0.0916403	15	61.8218	0.115433	N2O (on-mass)		52Cr	0.0413681	0.0772374	41.3681	77.2374	N2O (on-mass)		Fe	56	82700	2600	77675	4199	-6	N2O
Cr	52	15	300		345.506	0.151687			N2O (+16)		Cr	52	49.1339	0.135113	15	57.5081	0.158141	N2O (+16)		52Cr	0.0402707	0.0845015	40.2707	84.5015	N2O (+16)		Fe	57	82700	2600	97848	1442	18	N2O
Cr	53	16	300		348.392	0.161307			STD		Cr	53	12	0.037	10.6797	25	0.074	STD		53Cr	0.0765917	0.118851	76.5917	118.851	STD		Co	59	90		131.3	5	46	STD
Cr	53	15	300		344.875	0.149584			N2O (on-mass)		Cr	53	50.4863	0.140389	15	58.8002	0.163507	N2O (on-mass)		53Cr	0.0526243	0.099145	52.6243	99.145	N2O (on-mass)		Ni	60	936		1150	25	23	STD
Cr	53	16	300		356.052	0.186841			N2O (+16)		Cr	53	218.899	0.683945	16	233.158	0.728497	N2O (+16)		53Cr	0.0440009	0.100706	44.0009	100.706	N2O (+16)		Cu	63	5690		5697	76	0	STD
Mn	55	16	54100	1100	55371.1	0.0234955	1.15555	0.304829	STD		Mn	55	3300	0.062	1149.96	4022	0.076	STD		55Mn	0.439503	0.636789	439.503	636.789	STD		Cu	65	5690		5703	75	0	STD
Fe	56	16	82700	2600	88733.5	0.0729567	2.32058	1.30015	N2O (+16)		Fe	56	1998	0.023	1641.75	3844	0.044	N2O		56Fe	0.700908	1.61757	700.908	1617.57	N2O		Zn	66	12450		15374	290	23	STD
Fe	57	16	82700	2600	85771.1	0.0371359	1.18121	0.798017	N2O (+16)		Fe	57	2338	0.028	803.488	2837	0.033	N2O		57Fe	0.682608	1.58759	682.608	1587.59	N2O		Zn	68	12450		18552	312	49	STD
Co	59	16	90		114.971	0.277454			STD		Co	59	19	0.17	3.86162	20	0.19	STD		59Co	0.0154148	0.023999	15.4148	23.999	STD		Ge	70			< xL	1		N2O
Ni	60	16	936	94	1074.73	0.14822	1.47589	1.17595	STD		Ni	60	59	0.057	19.6937	71	0.068	STD		60Ni	0.118052	0.278698	118.052	278.698	STD		Ga	71			321.7	4.8		STD
Cu	63	16	5690	130	6127.9	0.0769599	3.36848	1.64831	STD		Cu	63	176	0.032	75.0965	232	0.042	STD		63Cu	0.0931422	0.310474	93.1422	310.474	STD		Ge	72			< xL			N2O
Cu	65	16	5690	130	6138.41	0.0788073	3.44934	1.80002	STD		Cu	65	162	0.029	68.4852	213	0.0385	STD		65Cu	0.0913901	0.304634	91.3901	304.634	STD		Ge	73			< xL			N2O
Zn	66	16	12450	430	12210.3	-0.019256	-0.557529	-0.428889	STD		Zn	66	270	0.023	116.89	357	0.03	STD		66Zn	0.185128	0.314465	185.128	314.465	STD		Ge	74			< xL			N2O
Zn	68	16	12450	430	14302.8	0.148817	4.30878	2.87096	STD		Zn	68	368	0.026	155.081	481	0.035	STD		68Zn	0.561613	0.699512	561.613	699.512	STD		As	75			39.9	1.9		N2O
Ge	70	16			5.80637				N2O (+16)		Ge	70	1.8	0.25	0.476998	2	0.28	N2O		70Ge	0.000214487	0.000551199	0.214487	0.551199	N2O		Se	80			< xL			N2O
Ga	71	16			298.483				STD		Ga	71	5.76251	0.019811	5.05794	11.6421	0.0400245	STD		71Ga	0.00401058	0.00798526	4.01058	7.98526	STD		Se	82			< xL			STD
Ge	72	16			7.12065				N2O (+16)		Ge	72	2.1	0.34	0.502126	2.3	0.38	N2O		72Ge	0.000160395	0.000404626	0.160395	0.404626	N2O		Rb	85	10200		8761	143	-14	STD
Ge	73	16			7.58343				N2O (+16)		Ge	73	5.2	0.62	0.701003	5.3	0.64	N2O		73Ge	0.000726645	0.00242215	0.726645	2.42215	N2O		Sr	88	25100		20888	235	-17	STD
Ge	74	16			7.06011				N2O (+16)		Ge	74	1.8	0.28	0.341679	2	0.29	N2O		74Ge	0.000354242	0.00093419	0.354242	0.93419	N2O		Y	89			9912	86		N2O
As	75	16			210.035				STD		As	75	9	0.043	3.63211	12	0.056	STD		75As	0.0152071	0.028225	15.2071	28.225	STD		Nb	93			47.9	1.7		STD
Se	80	16			88.7751				N2O (+16)		Se	80	49	0.53	13.789	56	0.61	N2O		80Se	0.044731	0.0782025	44.731	78.2025	N2O		Mo	98	95		81.6	1.8	-14	STD
Se	82	16			471.422				STD		Se	82	112	1.9				STD		82Se	0.193224	0.24833	193.224	248.33	STD		Ag	107			4.81	0.49		STD
Rb	85	16	10200	1600	9342.67	-0.0840519	-0.535831	-0.530253	STD		Rb	85	198	0.022	61.2254	233	0.025	STD		85Rb	0.00639372	0.0097778	6.39372	9.7778	STD		Ag	109			4.51	0.47		STD
Sr	88	16	25100	1100	26710.5	0.064163	1.46408	0.587263	STD		Sr	88	2365	0.092	423.416	2512	0.097	STD		88Sr	0.0178626	0.042949	17.8626	42.949	STD		Cd	113	13.2		13	1.3	-1	STD
Y	89	16			11073.1				N2O (+16)		Y	89	282	0.026	96.3716	342	0.031	N2O		89Y	0.000285508	0.000951694	0.285508	0.951694	N2O		Cd	114	13.2		15.21	0.27	15	STD
Nb	93	16			54.0735				STD		Nb	93	1	0.02	2.27883	4.7	0.089	STD		93Nb	0.00524819	0.00792259	5.24819	7.92259	STD		Sb	121	13		< xL			STD
Mo	98	16	95	11	82.3686	-0.132962	-1.14831	-1.09729	STD		Mo	98	1.9	0.024	1.40407	3.4	0.043	STD		98Mo	0.00243288	0.00556405	2.43288	5.56405	STD		Sb	123	13		< xL			STD
Ag	107	0			< xQ				STD		Ag	107	0.45	0.14	0.187026	0.58	0.18	STD		107Ag	0.00454437	0.0151479	4.54437	15.1479	STD		Te	128			2.08	0.5		STD
Ag	109	0			< xQ				STD		Ag	109	0.37	0.12	0.21156	0.57	0.19	STD		109Ag	0.00446027	0.0148676	4.46027	14.8676	STD		Ba	137	48800		43212	559	-11	STD
Cd	113	0	13.2	1.5	< xQ				STD		Cd	113	1	0.075	0.971346	1.1	0.082	STD		113Cd	0.105536	0.114878	105.536	114.878	STD		Ba	138	48800		41596	397	-15	STD
Cd	113	0	13.2	1.5	< xQ				N2O (on-mass)		Cd	113	40.0289	1.77503				N2O (on-mass)		113Cd	0.11689	0.131049	116.89	131.049	N2O (on-mass)		La	139	20000		21139	235	6	N2O
Cd	113	0	13.2	1.5	< xQ				N2O (+16)		Cd	113	25.1993	1.27009				N2O (+16)		113Cd	0.0352379	0.0854793	35.2379	85.4793	N2O (+16)		Ce	140	3000		3207	36	7	N2O
Cd	114	16	13.2	1.5	14.4033	0.0911607	0.802214	0.156789	STD		Cd	114	7.3	0.64	0.241242	7.5	0.66	STD		114Cd	0.00187238	0.00427354	1.87238	4.27354	STD		Pr	141			4010	45		N2O
Cd	114	15	13.2	1.5	22.9406	0.737923	6.49372	1.18702	N2O (on-mass)		Cd	114	7.68008	0.266483	15	8.06762	0.27993	N2O (on-mass)		114Cd	0.00212369	0.00596547	2.12369	5.96547	N2O (on-mass)		Nd	145	17000		15639	234	-8	N2O
Cd	114	14	13.2	1.5	60.2731	3.56614	31.382	0.457416	N2O (+16)		Cd	114	101.308	1.48464	14	102.9	1.50797	N2O (+16)		114Cd	0.0162149	0.0463379	16.2149	46.3379	N2O (+16)		Nd	146	17000		15671	179	-8	N2O
Sb	121	12	13		14.7605	-0.148432			STD		Sb	121	0.79	0.056	0.499981	1.3	0.091	STD		121Sb	0.00318895	0.00465352	3.18895	4.65352	STD		Sm	147	3000		2713	35	-10	N2O
Sb	123	12	13		14.1948	-0.181069			STD		Sb	123	1.4	0.1	0.575753	1.8	0.13	STD		123Sb	0.00321549	0.00468879	3.21549	4.68879	STD		Sm	149	3000		2737	37	-9	N2O
Te	128	0			< xQ				STD		Te	128	2.2	2.25	0.441124	2.3	2.44	STD		128Te	0.0148261	0.0165371	14.8261	16.5371	STD		Eu	151	200		246	3.4	23	N2O
Ba	137	16	48800	2300	45647.4	-0.064602	-1.37069	-1.23999	STD		Ba	137	814	0.018	357.623	1083	0.024	STD		137Ba	0.0102608	0.0200225	10.2608	20.0225	STD		Eu	153	200		244.4	3	22	N2O
Ba	138	16	48800	2300	47092.9	-0.0349819	-0.742226	-0.608428	STD		Ba	138	1272	0.028	491.243	1607	0.035	STD		138Ba	0.0112174	0.0233951	11.2174	23.3951	STD		Gd	157	3000		2880	35	-4	N2O
La	139	16	20000		22509.5	0.125473			N2O (+16)		La	139	735	0.033	194.955	832	0.037	N2O		139La	0.00067208	0.00224027	0.67208	2.24027	N2O		Tb	159	400		355.6	4.6	-11	N2O
Ce	140	16	3000		3551.87	0.183957			N2O (+16)		Ce	140	131	0.037	56.2149	173	0.048	N2O		140Ce	0.00070424	0.00142186	0.70424	1.42186	N2O		Gd	160	3000		2809	33	-6	N2O
Pr	141	16			4517.12				N2O (+16)		Pr	141	108	0.024	50.3462	147	0.033	N2O		141Pr	0.000100426	0.000334753	0.100426	0.334753	N2O		Dy	161			1725	21		N2O
Nd	145	16	17000		17951.8	0.0559853			N2O (+16)		Nd	145	415	0.023	168.395	534	0.03	N2O		145Nd	0.000439335	0.00146445	0.439335	1.46445	N2O		Dy	163			1727	17		N2O
Nd	146	16	17000		17873.5	0.0513851			N2O (+16)		Nd	146	393	0.022	170.906	521	0.029	N2O		146Nd	0.000263547	0.000878491	0.263547	0.878491	N2O		Ho	165			283.2	2.7		N2O
Sm	147	16	3000		3146.52	0.0488411			N2O (+16)		Sm	147	80	0.026	27.8878	97	0.031	N2O		147Sm	9.91735e-05	0.000279498	0.0991735	0.279498	N2O		Er	166			570.1	6.4		N2O
Sm	149	16	3000		3142.21	0.0474018			N2O (+16)		Sm	149	77	0.025	35.2808	104	0.033	N2O		149Sm	5.49216e-05	0.000183072	0.0549216	0.183072	N2O		Er	167			554.7	6.4		N2O
Eu	151	16	200		282.247	0.411234			N2O (+16)		Eu	151	11	0.038	2.89294	12	0.043	N2O		151Eu	2.4084e-05	7.62459e-05	0.024084	0.0762459	N2O		Tm	169			49.42	0.43		N2O
Eu	153	16	200		281.737	0.408686			N2O (+16)		Eu	153	8.2	0.029	2.90872	10	0.036	N2O		153Eu	1.37886e-05	4.59621e-05	0.0137886	0.0459621	N2O		Yb	172	300		177.4	3.3	-41	N2O
Gd	157	16	3000		3261.86	0.0872878			N2O (+16)		Gd	157	80	0.025	32.4228	103	0.032	N2O		157Gd	0.000194512	0.000648375	0.194512	0.648375	N2O		Yb	173	300		177.5	3.5	-41	N2O
Tb	159	16	400		401.251	0.00312754			N2O (+16)		Tb	159	9.1	0.023	4.44021	13	0.032	N2O		159Tb	1.52439e-05	4.04004e-05	0.0152439	0.0404004	N2O		Lu	175			18.18	0.27		N2O
Gd	160	16	3000		3181.58	0.0605266			N2O (+16)		Gd	160	90	0.029	36.2283	116	0.037	N2O		160Gd	8.44594e-05	0.000281531	0.0844594	0.281531	N2O		Ta	181			3.34	0.69		STD
Dy	161	16			1968.79				N2O (+16)		Dy	161	52	0.027	13.7418	59	0.03	N2O		161Dy	8.47238e-05	0.000246526	0.0847238	0.246526	N2O		Tl	205			13.26	0.3		STD
Dy	163	16			1974.72				N2O (+16)		Dy	163	55	0.028	22.1316	71	0.036	N2O		163Dy	5.9229e-05	0.00019743	0.059229	0.19743	N2O		Pb	206	470		459.2	8	-2	STD
Ho	165	16			322.271				N2O (+16)		Ho	165	9.3	0.029	4.27787	13	0.039	N2O		165Ho	3.14455e-05	8.1821e-05	0.0314455	0.081821	N2O		Pb	207	470		400.1	5.4	-15	STD
Er	166	16			639.648				N2O (+16)		Er	166	26	0.04	9.73107	32	0.051	N2O		166Er	3.90833e-05	0.000158168	0.0390833	0.158168	N2O		Pb	208	470		431.2	6.5	-8	STD
Er	167	16			641.775				N2O (+16)		Er	167	22	0.035	7.13458	27	0.041	N2O		167Er	4.71803e-05	0.000157268	0.0471803	0.157268	N2O		Bi	209			5.5	3		STD
Tm	169	16			59.4281				N2O (+16)		Tm	169	3.6	0.06	0.697025	3.8	0.065	N2O		169Tm	1.97428e-05	5.30251e-05	0.0197428	0.0530251	N2O		Th	232			32	5.3		N2O
Yb	172	16	300		216.214	-0.279285			N2O (+16)		Yb	172	9.7	0.046	3.54162	12	0.057	N2O		172Yb	3.27255e-05	0.00020021	0.0327255	0.20021	N2O		U	238	6		7.2	1	21	N2O
Yb	173	16	300		217.115	-0.276284			N2O (+16)		Yb	173	6.9	0.033	3.86859	10	0.05	N2O		173Yb	0.000122097	0.000329157	0.122097	0.329157	N2O
Lu	175	16			21.3926				N2O (+16)		Lu	175	1.8	0.084	0.338102	1.9	0.09	N2O		175Lu	1.40053e-05	4.04445e-05	0.0140053	0.0404445	N2O
Ta	181	16			4.84147				STD		Ta	181	0.69	0.14	0.670962	1.5	0.3	STD		181Ta	0.00363315	0.0053669	3.63315	5.3669	STD
Tl	205	0			< xQ				STD		Tl	205	1.2	0.086				STD		205Tl	0.0111773	0.0314836	11.1773	31.4836	STD
Pb	206	16	470	24	490.453	0.0435168	0.852205	0.688143	STD		Pb	206	11	0.024	6.6966	18	0.037	STD		206Pb	0.00491608	0.0105726	4.91608	10.5726	STD
Pb	207	16	470	24	425.446	-0.0947949	-1.8564	-1.53089	STD		Pb	207	12	0.029	5.57044	16	0.039	STD		207Pb	0.00465447	0.0103403	4.65447	10.3403	STD
Pb	208	16	470	24	456.3	-0.0291479	-0.570813	-0.464658	STD		Pb	208	14	0.031	5.0915	17	0.038	STD		208Pb	0.00448218	0.00957692	4.48218	9.57692	STD
Bi	209	1			22.5011				STD		Bi	209	0.6	0.079				STD		209Bi	0.00556256	0.0165787	5.56256	16.5787	STD
Th	232	16	30		28.7288	-0.0423721			N2O (+16)		Th	232	12	0.48	4.27452	15	0.59	N2O		232Th	0.00230654	0.00768848	2.30654	7.68848	N2O
U	238	16	6		7.81882	0.303137			STD		U	238	1.3	0.17	0.222874	1.4	0.18	STD		238U	0.000152315	0.000343139	0.152315	0.343139	STD

## Sheet: NIST SRM1547 Peach Leaves
Table SB1: Analytical results for NIST SRM1547 Peach Leaves. For elements analysed on more than one m/z, the recommended m/z are indicated in bold.											Table SB2: Measurement uncertainties (Umeas), within-bottle standard deviation (Uwb) and combined uncertainties (U) for NIST SRM1547 Peach Leaves. Absolute uncertainties are given in ng g-1, relative uncertainties are given in %. Confidence level: 95%									Table SB3: Limits of detection (xL, 3 x SD of method blank) and quantification (xQ, 10 x SD of method blank) for NIST SRM1547 Peach Leaves							Table SB4: Analytical results for NIST SRM1547 Peach Leaves (n = 3) with digestion method A (HNO3, H2O2) measured in standard mode.
			Certified		This study																In measured solution		In plant material						Certified		This study
Element	m/z	n	Mean (ng g-1)	U (ng g-1)	Mean (ng g-1)	∆	z-score	En number	Mode		Element	m/z	Umeas (ng g-1, k=2)	Umeas,rel (k=2)	Uwb (ng g-1)	U (ng g-1, k=2)	Urel (k=2)	Mode		Isotope	xL (ng g-1)	xQ (ng g-1)	xL (ng g-1)	xQ (ng g-1)	Mode		Element	m/z	Mean (ng g-1)	U (ng g-1)	Mean (ng g-1)	SD (ng g-1)	∆ (%)
Li	7	2			135.157				STD		Li	7	8	0.076	9.12571	20	0.19	STD		7Li	0.16799	0.222273	167.99	222.273	STD		Li	7			89.92	1.51
Be	9	16			8.21566				STD		Be	9	3	0.35	0.341875	3.06	0.36	STD		9Be	0.00292468	0.00440283	2.92468	4.40283	STD		Be	9			< xQ
Na	23	16	23800	1600	36639.7	0.539482	8.02479	4.40826	STD		Na	23	1586	0.045	923.221	2434	0.068	STD		23Na	7.51612	11.2237	7516.12	11223.7	STD		Na	23	23800		29614	251	24
Mg	25	16	4320000	150000	3.92063e+06	-0.0924464	-2.66246	-1.62916	STD		Mg	25	167968	0.043	48423.3	193888	0.05	STD		25Mg	2.17664	5.60567	2176.64	5605.67	STD		Mg	25	4320000		3852936	44295	-11
Al	27	16	248900	6500	226506	-0.0899722	-3.44524	-2.20815	STD		Al	27	6133	0.027	2397.17	7785	0.034	STD		27Al	1.5402	2.04543	1540.2	2045.43	STD		Al	27	248900		222950	3887	-10
Ca	44	16	15590000	160000	1.48351e+07	-0.0484234	-4.71825	-1.38978	STD		Ca	44	384668	0.026	174278	519096	0.035	STD		44Ca	52.1776	61.7687	52177.6	61768.7	STD		Ca	44	15590000		16309658	305954	5
V	51	6	367	38	383.792	0.0457547	0.441894	0.188018	STD		V	51	79	0.2	9.29152	81	0.21	STD		51V	0.740733	0.912974	740.733	912.974	STD		V	51	367		338.76	9.77	-8
V	51	15	367	38	360.053	-0.0189285	-0.18281	-0.129852	N2O (on-mass)		V	51	34.1394	0.0986667	7.94475	37.656	0.10883	N2O (on-mass)		51V	0.121324	0.299071	121.324	299.071	N2O (on-mass)		Cr	53	1000		983	34	-2
V	51	15	367	38	443.528	0.208525	2.01391	1.43494	N2O (+16)		V	51	30.9157	0.0833486	10.5419	37.4206	0.100886	N2O (+16)		51V	0.0343095	0.104136	34.3095	104.136	N2O (+16)		Mn	55	97800		102677	1663	5
Cr	52	15	1000		1400.25	0.400252			N2O (on-mass)		Cr	52	67.2165	0.0510878	20.6227	78.8621	0.0599391	N2O (on-mass)		52Cr	0.0687337	0.183323	68.7337	183.323	N2O (on-mass)		Fe	56	219800		238477	3814	8
Cr	52	15	1000		974.203	-0.0257974			N2O (+16)		Cr	52	73.5294	0.0798605	26.4606	90.5937	0.0983941	N2O (+16)		52Cr	0.0499762	0.130106	49.9762	130.106	N2O (+16)		Fe	57	219800		283803	6956	29
Cr	53	16	1000		929.679	-0.070321			STD		Cr	53	28	0.031	9.7154	34	0.037	STD		53Cr	0.0765917	0.118851	76.5917	118.851	STD		Co	59	70		86.76	1.8	24
Cr	53	15	1000		973.69	-0.0263102			N2O (on-mass)		Cr	53	65.8592	0.0755264	17.6438	74.7171	0.0856845	N2O (on-mass)		53Cr	0.0625153	0.150208	62.5153	150.208	N2O (on-mass)		Ni	60	689		1262	37	83
Cr	53	16	1000		1000.59	0.000590606			N2O (+16)		Cr	53	340.43	0.398145	73.7929	371.045	0.43395	N2O (+16)		53Cr	0.0596663	0.155859	59.6663	155.859	N2O (+16)		Cu	63	3750		3838	138	2
Mn	55	16	97800	1800	93004.8	-0.0490308	-2.66401	-0.795972	STD		Mn	55	5051	0.055	1373	5749	0.062	STD		55Mn	0.439503	0.636789	439.503	636.789	STD		Cu	65	3750		3881	89	4
Fe	56	16	219800	6800	243501	0.107829	3.48542	2.28195	N2O (+16)		Fe	56	6249	0.026	2376.31	7851	0.033	N2O		56Fe	0.98993	1.8276	989.93	1827.6	N2O		Zn	66	17970		15502	366	-14
Fe	57	16	219800	6800	241671	0.0995032	3.2163	2.11197	N2O (+16)		Fe	57	6413	0.027	2228.9	7810	0.033	N2O		57Fe	1.01137	1.89877	1011.37	1898.77	N2O		Zn	68	17970		18848	167	5
Co	59	16	70		87.1451	0.24493			STD		Co	59	22	0.25	3.63864	23	0.26	STD		59Co	0.0154148	0.023999	15.4148	23.999	STD		Ga	71			139.1	2
Ni	60	16	689	95	824.743	0.197015	1.42888	1.25923	STD		Ni	60	34	0.042	19.0487	51	0.063	STD		60Ni	0.118052	0.278698	118.052	278.698	STD		Ge	72			118.4	1.9
Cu	63	16	3750	370	3501.09	-0.0663752	-0.672722	-0.65178	STD		Cu	63	73	0.021	29.8938	95	0.027	STD		63Cu	0.0931422	0.310474	93.1422	310.474	STD		Ge	73			198.2	1.6
Cu	65	16	3750	370	3523.89	-0.0602967	-0.611116	-0.599166	STD		Cu	65	57	0.016	23.6139	74	0.021	STD		65Cu	0.0913901	0.304634	91.3901	304.634	STD		Ge	74			21.08	0.14
Zn	66	16	17970	530	16718.9	-0.0696203	-2.36052	-2.0096	STD		Zn	66	180	0.011	136.105	327	0.019	STD		66Zn	0.185128	0.314465	185.128	314.465	STD		As	75			102.1	2.9
Zn	68	16	17970	530	22394.3	0.246203	8.34769	5.63652	STD		Zn	68	388	0.017	215.076	579	0.026	STD		68Zn	0.561613	0.699512	561.613	699.512	STD		Se	77			356	33
Ge	70	16			5.42256				N2O (+16)		Ge	70	4.47	0.56	0.838554	4.8	0.6	N2O		70Ge	0.000429335	0.00106098	0.429335	1.06098	N2O		Se	82			248	20
Ga	71	16			239.761				STD		Ga	71	13.2698	0.0561024	2.22128	13.9937	0.0591629	STD		71Ga	0.00401058	0.00798526	4.01058	7.98526	STD		Rb	85	19650		18133	215	-8
Ge	72	16			6.50748				N2O (+16)		Ge	72	3.19	0.5	0.269164	3.2	0.51	N2O		72Ge	0.000296863	0.000830162	0.296863	0.830162	N2O		Sr	88	53000		54567	1027	3
Ge	73	16			7.0575				N2O (+16)		Ge	73	4.01	0.66	0.496136	4.1	0.68	N2O		73Ge	0.000567478	0.00184316	0.567478	1.84316	N2O		Y	89			2530	33
Ge	74	16			6.54432				N2O (+16)		Ge	74	1.5	0.24	0.433097	1.7	0.28	N2O		74Ge	0.000247205	0.000701447	0.247205	0.701447	N2O		Nb	93			30.14	0.3
As	75	16			131.827				STD		As	75	5.1	0.039	1.30227	5.7	0.044	STD		75As	0.0152071	0.028225	15.2071	28.225	STD		Mo	98	60.3		42.6	3.1	-29
Se	80	16			205.664				N2O (+16)		Se	80	70	0.37	10.8329	73	0.39	N2O		80Se	0.0564772	0.108489	56.4772	108.489	N2O		Ag	107			1.54	0.12
Se	82	16			330.364				STD		Se	82	97	0.79	15.937	131	1.07	STD		82Se	0.193224	0.24833	193.224	248.33	STD		Ag	109			1.31	0.32
Rb	85	16	19650	890	17915.2	-0.0882864	-1.94924	-1.70513	STD		Rb	85	328	0.018	183.828	493	0.028	STD		85Rb	0.00639372	0.0097778	6.39372	9.7778	STD		Cd	113	26.1	2.2	29.8	8.5	14
Sr	88	16	53000	1600	54930.8	0.0364303	1.20675	0.400154	STD		Sr	88	4319	0.079	718.705	4552	0.084	STD		88Sr	0.0178626	0.042949	17.8626	42.949	STD		Cd	114	26.1	2.2	25.66	0.62	-2
Y	89	16			3420.72				N2O (+16)		Y	89	95	0.028	38.325	122	0.036	N2O		89Y	0.000162036	0.000394749	0.162036	0.394749	N2O		Sb	121	20		14.88	0.71	-26
Nb	93	16			74.1158				STD		Nb	93	1.1	0.016	1.74733	3.7	0.051	STD		93Nb	0.00524819	0.00792259	5.24819	7.92259	STD		Sb	123	20		15.47	0.84	-23
Mo	98	16	60.3	6.8	44.4004	-0.263675	-2.33818	-2.2154	STD		Mo	98	2	0.045	0.558619	2.3	0.052	STD		98Mo	0.00243288	0.00556405	2.43288	5.56405	STD		Te	128			< xQ
Ag	107	0			< xL				STD		Ag	107	0.39	2.49	0.32699	0.76	4.83	STD		107Ag	0.00454437	0.0151479	4.54437	15.1479	STD		Ba	137	123700	5500	113543	1081	-8
Ag	109	0			< xL				STD		Ag	109	0.2	0.31	0.394103	0.81	1.28	STD		109Ag	0.00446027	0.0148676	4.46027	14.8676	STD		Ba	138	123700	5500	113176	1878	-9
Cd	113	0	26.1	2.2	< xQ				STD		Cd	113	1.6	0.059	1.31038	2.2	0.082	STD		113Cd	0.105536	0.114878	105.536	114.878	STD		La	139	9000		8218	165	-9
Cd	113	15	26.1	2.2	25.3357	-0.0292817	-0.347387	-0.0153759	N2O (on-mass)		Cd	113	49.2224	2.62644	3.2733	49.6559	2.64956	N2O (on-mass)		113Cd	0.116372	0.126358	116.372	126.358	N2O (on-mass)		Ce	140	10000		8833	137	-12
Cd	113	0	26.1	2.2	< xL				N2O (+16)		Cd	113	75.1604	4.89917				N2O (+16)		113Cd	0.0454179	0.118753	45.4179	118.753	N2O (+16)		Pr	141			1568	28
Cd	114	16	26.1	2.2	27.2563	0.0443021	0.525584	0.166604	STD		Cd	114	6	0.28	0.766973	6.6	0.3	STD		114Cd	0.00187238	0.00427354	1.87238	4.27354	STD		Nd	145	7000		6170	92	-12
Cd	114	15	26.1	2.2	30.2811	0.160197	1.90052	0.515622	N2O (on-mass)		Cd	114	7.48102	0.183852	1.11233	7.80479	0.191808	N2O (on-mass)		114Cd	0.000450951	0.00106237	0.450951	1.06237	N2O (on-mass)		Sm	147	1000		968	14	-3
Cd	114	16	26.1	2.2	128.274	3.91471	46.4427	0.832433	N2O (+16)		Cd	114	117.909	1.11776	17.0157	122.722	1.16339	N2O (+16)		114Cd	0.0173032	0.0576775	17.3032	57.6775	N2O (+16)		Eu	151	170		190.3	1.6	12
Sb	121	16	20		24.7295	0.236477			STD		Sb	121	1.5	0.06	0.382774	1.7	0.067	STD		121Sb	0.00318895	0.00465352	3.18895	4.65352	STD		Gd	157	1000		774.7	9.8	-23
Sb	123	16	20		24.9582	0.24791			STD		Sb	123	1.5	0.062	0.404559	1.7	0.069	STD		123Sb	0.00321549	0.00468879	3.21549	4.68879	STD		Tb	159	100		93.8	1.4	-6
Te	128	0			< xQ				STD		Te	128	0.91	0.334	0.382589	1.2	0.44	STD		128Te	0.0148261	0.0165371	14.8261	16.5371	STD		Dy	161			468.1	8.8
Ba	137	16	123700	5500	114408	-0.0751151	-1.68941	-1.49382	STD		Ba	137	1768	0.016	1152.65	2905	0.026	STD		137Ba	0.0102608	0.0200225	10.2608	20.0225	STD		Dy	163			439.7	6.5
Ba	138	16	123700	5500	113533	-0.0821914	-1.84856	-1.34739	STD		Ba	138	4213	0.038	1494.68	5166	0.046	STD		138Ba	0.0112174	0.0233951	11.2174	23.3951	STD		Ho	165			76.79	0.68
La	139	16	9000		10190.9	0.132327			N2O (+16)		La	139	282	0.027	86.4099	331	0.032	N2O		139La	0.000319367	0.0006678	0.319367	0.6678	N2O		Er	166			192	2.5
Ce	140	16	10000		11464	0.1464			N2O (+16)		Ce	140	430	0.037	81.2691	459	0.04	N2O		140Ce	0.000688121	0.00116264	0.688121	1.16264	N2O		Tm	169			21.05	0.21
Pr	141	16			2003.9				N2O (+16)		Pr	141	57	0.028	18.7379	68	0.034	N2O		141Pr	4.95796e-05	0.000131911	0.0495796	0.131911	N2O		Yb	172	200		111.63	0.93	-44
Nd	145	16	7000		7721.14	0.10302			N2O (+16)		Nd	145	232	0.03	55.1736	257	0.033	N2O		145Nd	0.000216507	0.000405496	0.216507	0.405496	N2O		Yb	173	200		110.1	3.7	-45
Nd	146	16	7000		7741.71	0.105958			N2O (+16)		Nd	146	224	0.029	64.8041	259	0.033	N2O		146Nd	0.000419338	0.00115331	0.419338	1.15331	N2O		Lu	175			15.09	0.5
Sm	147	16	1000		1233.09	0.233086			N2O (+16)		Sm	147	38	0.031	12.6133	46	0.037	N2O		147Sm	0.000132615	0.000401631	0.132615	0.401631	N2O		Ta	181			1.95	0.15
Sm	149	16	1000		1235.61	0.23561			N2O (+16)		Sm	149	42	0.034	13.0462	50	0.04	N2O		149Sm	0.000128769	0.000339289	0.128769	0.339289	N2O		Tl	205			17.55	0.47
Eu	151	16	170		207.951	0.223243			N2O (+16)		Eu	151	6.3	0.03	2.03299	7.5	0.036	N2O		151Eu	4.57722e-05	0.00012819	0.0457722	0.12819	N2O		Pb	206	869		722	18	-17
Eu	153	16	170		207.765	0.22215			N2O (+16)		Eu	153	8.3	0.04	1.96997	9.2	0.044	N2O		153Eu	3.0227e-05	9.41679e-05	0.030227	0.0941679	N2O		Pb	207	869		622.8	9.8	-28
Gd	157	16	1000		1045.32	0.045316			N2O (+16)		Gd	157	40	0.038	11.0247	46	0.043	N2O		157Gd	6.36697e-05	0.000193194	0.0636697	0.193194	N2O		Pb	208	869		660.7	6	-24
Tb	159	16	100		121.664	0.216639			N2O (+16)		Tb	159	4.3	0.036	1.27884	5	0.041	N2O		159Tb	1.57352e-05	4.10173e-05	0.0157352	0.0410173	N2O		Bi	209			< xQ
Gd	160	16	1000		1005.73	0.00572871			N2O (+16)		Gd	160	33	0.033	9.03134	38	0.038	N2O		160Gd	7.56652e-05	0.000193427	0.0756652	0.193427	N2O		Th	232	50		35.97	0.67	-28
Dy	161	16			602.453				N2O (+16)		Dy	161	23	0.038	6.52479	26	0.043	N2O		161Dy	0.000101674	0.000280012	0.101674	0.280012	N2O		U	238	15		9.88	0.1	-34
Dy	163	16			600.379				N2O (+16)		Dy	163	20	0.032	7.68855	25	0.041	N2O		163Dy	6.45665e-05	0.000152522	0.0645665	0.152522	N2O
Ho	165	16			105.675				N2O (+16)		Ho	165	4.7	0.044	1.32273	5.4	0.051	N2O		165Ho	4.99809e-05	0.00013889	0.0499809	0.13889	N2O
Er	166	16			249.457				N2O (+16)		Er	166	9.2	0.036	4.3577	13	0.05	N2O		166Er	6.19494e-05	0.000160791	0.0619494	0.160791	N2O
Er	167	16			251.971				N2O (+16)		Er	167	11	0.044	3.64637	13	0.052	N2O		167Er	6.80478e-05	0.00021694	0.0680478	0.21694	N2O
Tm	169	16			28.8769				N2O (+16)		Tm	169	1.3	0.045	0.497655	1.6	0.057	N2O		169Tm	9.99405e-06	3.41222e-05	0.00999405	0.0341222	N2O
Yb	172	16	200		142.558	-0.287209			N2O (+16)		Yb	172	7	0.046	1.68083	7.4	0.052	N2O		172Yb	9.00416e-05	0.000273472	0.0900416	0.273472	N2O
Yb	173	16	200		140.733	-0.296333			N2O (+16)		Yb	173	12	0.086	2.16133	13	0.091	N2O		173Yb	8.8668e-05	0.000311928	0.088668	0.311928	N2O
Lu	175	16			19.5037				N2O (+16)		Lu	175	1.1	0.058	0.399758	1.4	0.071	N2O		175Lu	2.24504e-05	6.28724e-05	0.0224504	0.0628724	N2O
Ta	181	16			5.47158				STD		Ta	181	0.49	0.088	0.253086	0.7	0.13	STD		181Ta	0.00363315	0.0053669	3.63315	5.3669	STD
Tl	205	0			< xQ				STD		Tl	205	0.69	0.036	0.258963	0.87	0.044	STD		205Tl	0.0111773	0.0314836	11.1773	31.4836	STD
Pb	206	16	869	18	884.317	0.0176259	0.850939	0.340733	STD		Pb	206	34	0.039	11.4006	41	0.047	STD		206Pb	0.00491608	0.0105726	4.91608	10.5726	STD
Pb	207	16	869	18	759.964	-0.125473	-6.05753	-3.41778	STD		Pb	207	21	0.027	8.19832	26	0.035	STD		207Pb	0.00465447	0.0103403	4.65447	10.3403	STD
Pb	208	16	869	18	824.788	-0.0508774	-2.45625	-1.3018	STD		Pb	208	23	0.028	8.36177	29	0.035	STD		208Pb	0.00448218	0.00957692	4.48218	9.57692	STD
Bi	209	0			< xL				STD		Bi	209	0.42	0.17				STD		209Bi	0.00556256	0.0165787	5.56256	16.5787	STD
Th	232	16	50		59.0366	0.180732			N2O (+16)		Th	232	34	1.07	11.6673	42	1.29	N2O		232Th	0.00558483	0.0172977	5.58483	17.2977	N2O
U	238	16	15		13.4687	-0.102085			STD		U	238	0.93	0.071	0.232703	1	0.079	STD		238U	0.000152315	0.000343139	0.152315	0.343139	STD

## Sheet: BCR-129 Hay Powder
Table SC1: Analytical results for BCR-129 Hay Powder. For elements analysed on more than one m/z, the recommended m/z are indicated in bold.											Table SC2: Measurement uncertainties (Umeas), within-bottle standard deviation (Uwb) and combined uncertainties (U) for BCR-129 Hay Powder. Absolute uncertainties are given in ng g-1, relative uncertainties are given in %. Confidence level: 95%									Table SC3: Limits of detection (xL, 3 x SD of method blank) and quantification (xQ, 10 x SD of method blank) for BCR-129 Hay Powder							Table SC4: Analytical results for BCR-129 Hay Powder (n = 3) with digestion method A (HNO3, H2O2) measured in standard mode.
			Certified		This study																In measured solution		In plant material						Certified		This study
Element	m/z	n	Mean (ng g-1)	U (ng g-1)	Mean (ng g-1)	∆	z-score	En number	Mode		Element	m/z	Umeas (ng g-1, k=2)	Umeas,rel (k=2)	Uwb (ng g-1)	U (ng g-1, k=2)	Urel (k=2)	Mode		Isotope	xL (ng g-1)	xQ (ng g-1)	xL (ng g-1)	xQ (ng g-1)	Mode		Element	m/z	Mean (ng g-1)	U (ng g-1)	Mean (ng g-1)	SD (ng g-1)	∆ (%)
Li	7	0			< xQ				STD		Li	7	4.9	0.084	7.93715	17	0.28	STD		7Li	0.16799	0.222273	167.99	222.273	STD		Li	7			37	3.5
Be	9	16			6.70558				STD		Be	9	1.1	0.16	0.335898	1.28	0.19	STD		9Be	0.00292468	0.00440283	2.92468	4.40283	STD		Be	9			< xQ
Na	23	16	3490000		3.18135e+06	-0.0884378			STD		Na	23	112985	0.035	20811.1	120408	0.038	STD		23Na	7.51612	11.2237	7516.12	11223.7	STD		Na	23	3490000		2846663	58333	-18
Mg	25	16	1450000	40000	1.27478e+06	-0.12084	-4.38046	-1.47929	STD		Mg	25	101810	0.079	22719.4	111490	0.087	STD		25Mg	2.17664	5.60567	2176.64	5605.67	STD		Mg	25	1450000		1245538	22922	-14
Al	27	16	112000		88125.9	-0.213162			STD		Al	27	3212	0.036	2149.99	5367	0.06	STD		27Al	1.5402	2.04543	1540.2	2045.43	STD		Al	27	112000		41473	1849	-63
Ca	44	16	6400000	100000	5.74484e+06	-0.102369	-6.55163	-2.93541	STD		Ca	44	178362	0.031	44727.5	199538	0.035	STD		44Ca	52.1776	61.7687	52177.6	61768.7	STD		Ca	44	6400000		6413411	128204	0
V	51	0			< xQ				STD		V	51	39	0.16	17.1185	52	0.21	STD		51V	0.740733	0.912974	740.733	912.974	STD		V	51			291.2	8.6
V	51	14			422.761				N2O (on-mass)		V	51	150.866	0.333717	16.2605	154.331	0.341382	N2O (on-mass)		51V	0.0466203	0.0759996	46.6203	75.9996	N2O (on-mass)		Cr	53	2500		2953	34	18
V	51	14			347.19				N2O (+16)		V	51	43.6439	0.139355	13.0363	50.8387	0.162328	N2O (+16)		51V	0.00258599	0.00612369	2.58599	6.12369	N2O (+16)		Mn	55	72000		80617	1429	12
Cr	52	14	2500		3759.57	0.503828			N2O (on-mass)		Cr	52	147.071	0.0377201	83.3148	222.251	0.0570018	N2O (on-mass)		52Cr	0.0793482	0.18582	79.3482	185.82	N2O (on-mass)		Fe	56	114000		124680	1860	9
Cr	52	14	2500		2619.24	0.0476946			N2O (+16)		Cr	52	192.44	0.0728334	57.9996	224.697	0.0850421	N2O (+16)		52Cr	0.055395	0.123008	55.395	123.008	N2O (+16)		Fe	57	114000		138242	1141	21
Cr	53	16	2500		2351.47	-0.0594125			STD		Cr	53	61	0.026	33.4648	90	0.038	STD		53Cr	0.0765917	0.118851	76.5917	118.851	STD		Co	59	121		96	16	-20
Cr	53	14	2500		2636.54	0.054615			N2O (on-mass)		Cr	53	141.604	0.0522291	60.7267	186.554	0.0688087	N2O (on-mass)		53Cr	0.0646998	0.133412	64.6998	133.412	N2O (on-mass)		Ni	60			4872	182
Cr	53	14	2500		2664.02	0.0656066			N2O (+16)		Cr	53	299.824	0.111668	75.8908	336.054	0.125162	N2O (+16)		53Cr	0.0752978	0.178189	75.2978	178.189	N2O (+16)		Cu	63	10000		9989	168	0
Mn	55	16	72000		71656.7	-0.00476798			STD		Mn	55	3590	0.049	1464.28	4633	0.063	STD		55Mn	0.439503	0.636789	439.503	636.789	STD		Cu	65	10000		10072	128	1
Fe	56	16	114000		125782	0.103354			N2O (+16)		Fe	56	2170	0.017	1580.92	3835	0.03	N2O		56Fe	0.98993	1.8276	989.93	1827.6	N2O		Zn	66	32100		26519	541	-17
Fe	57	16	114000		126367	0.108487			N2O (+16)		Fe	57	2327	0.018	1722.43	4157	0.032	N2O		57Fe	1.01137	1.89877	1011.37	1898.77	N2O		Zn	68	32100		26870	519	-16
Co	59	16	121		81.5338	-0.326167			STD		Co	59	4.52	0.055	2.7363	7.1	0.086	STD		59Co	0.0154148	0.023999	15.4148	23.999	STD		Ga	71			34.3	2.2
Ni	60	16			4068.18				STD		Ni	60	153	0.037	79.4531	220	0.053	STD		60Ni	0.118052	0.278698	118.052	278.698	STD		Ge	72			69.4	3.9
Cu	63	16	10000		8959.16	-0.104084			STD		Cu	63	209	0.023	102.11	292	0.032	STD		63Cu	0.0931422	0.310474	93.1422	310.474	STD		Ge	73			57.6	6.8
Cu	65	16	10000		8682.56	-0.131744			STD		Cu	65	196	0.023	101.015	282	0.032	STD		65Cu	0.0913901	0.304634	91.3901	304.634	STD		Ge	74			51.7	3.6
Zn	66	16	32100	1700	26519.2	-0.173857	-3.28283	-2.73551	STD		Zn	66	648	0.025	461.62	1128	0.043	STD		66Zn	0.185128	0.314465	185.128	314.465	STD		As	75			69.7	1.3
Zn	68	16	32100	1700	25685.3	-0.199836	-3.77338	-3.09975	STD		Zn	68	782	0.03	441.849	1180	0.046	STD		68Zn	0.561613	0.699512	561.613	699.512	STD		Se	77	25		251	28	904
Ge	70	16			52.5536				N2O (+16)		Ge	70	8.4	0.12	1.23981	8.8	0.13	N2O		70Ge	0.000429335	0.00106098	0.429335	1.06098	N2O		Se	82	25		834	66	3237
Ga	71	16			55.2276				STD		Ga	71	2.14823	0.0385039	0.877875	2.77445	0.0497279	STD		71Ga	0.00401058	0.00798526	4.01058	7.98526	STD		Rb	85	50000		42317	551	-15
Ge	72	16			68.1365				N2O (+16)		Ge	72	6.8	0.097	1.52254	7.4	0.11	N2O		72Ge	0.000296863	0.000830162	0.296863	0.830162	N2O		Sr	88	22100		22240	336	1
Ge	73	16			67.7357				N2O (+16)		Ge	73	7.8	0.11	3.27003	10	0.14	N2O		73Ge	0.000567478	0.00184316	0.567478	1.84316	N2O		Y	89			21.5	4.2
Ge	74	16			69.6614				N2O (+16)		Ge	74	5.7	0.083	2.14204	7.1	0.1	N2O		74Ge	0.000247205	0.000701447	0.247205	0.701447	N2O		Nb	93			14.9	1.1
As	75	16			53.1496				STD		As	75	2.9	0.054	1.69583	4.4	0.083	STD		75As	0.0152071	0.028225	15.2071	28.225	STD		Mo	98	1000		909	27	-9
Se	80	0	25		< xQ				N2O (+16)		Se	80	62	1.01	9.45256	65	1.06	N2O		80Se	0.0564772	0.108489	56.4772	108.489	N2O		Ag	107			5.4	1.8
Se	82	16	25		411.045	15.4418			STD		Se	82	172	1.75	14.2931			STD		82Se	0.193224	0.24833	193.224	248.33	STD		Ag	109			5.6	2
Rb	85	16	50000		38505.9	-0.229883			STD		Rb	85	1166	0.03	199.928	1232	0.032	STD		85Rb	0.00639372	0.0097778	6.39372	9.7778	STD		Cd	113			96	8.2
Sr	88	16	22100		21059.4	-0.0470854			STD		Sr	88	1591	0.075	431.04	1810	0.085	STD		88Sr	0.0178626	0.042949	17.8626	42.949	STD		Cd	114			91.7	4.3
Y	89	16			37.448				N2O (+16)		Y	89	2.4	0.061	1.85426	4.4	0.11	N2O		89Y	0.000162036	0.000394749	0.162036	0.394749	N2O		Sb	121			26.5	2.5
Nb	93	16			23.4531				STD		Nb	93	0.74	0.033	0.838493	1.8	0.082	STD		93Nb	0.00524819	0.00792259	5.24819	7.92259	STD		Sb	123			26.1	2.2
Mo	98	16	1000		829.372	-0.170628			STD		Mo	98	12	0.015	9.44238	23	0.027	STD		98Mo	0.00243288	0.00556405	2.43288	5.56405	STD		Te	128			< xQ
Ag	107	0			< xQ				STD		Ag	107	0.34	0.066				STD		107Ag	0.00454437	0.0151479	4.54437	15.1479	STD		Ba	137			10264	123
Ag	109	0			< xQ				STD		Ag	109	0.62	0.13				STD		109Ag	0.00446027	0.0148676	4.46027	14.8676	STD		Ba	138			10388	113
Cd	113	16			94.5413				STD		Cd	113	4.2	0.044	5.20843	9.6	0.1	STD		113Cd	0.105536	0.114878	105.536	114.878	STD		La	139			41.9	3.7
Cd	113	14			109.313				N2O (on-mass)		Cd	113	82.4583	0.60165	5.75739	83.2584	0.607488	N2O (on-mass)		113Cd					N2O (on-mass)		Ce	140			72.8	7.3
Cd	113	5			164.692				N2O (+16)		Cd	113	163.374	1.07266	38.602	180.697	1.1864	N2O (+16)		113Cd					N2O (+16)		Pr	141			8.7	1.03
Cd	114	16			100.855				STD		Cd	114	6.3	0.073	4.29045	12	0.14	STD		114Cd	0.00187238	0.00427354	1.87238	4.27354	STD		Nd	145			32.3	4.2
Cd	114	14			109.878				N2O (on-mass)		Cd	114	39.659	0.305346	5.12947	40.9644	0.315397	N2O (on-mass)		114Cd					N2O (on-mass)		Sm	147			5.65	0.7
Cd	114	14			140.632				N2O (+16)		Cd	114	140.961	0.86693	20.8009	146.972	0.903897	N2O (+16)		114Cd					N2O (+16)		Eu	151			3.75	0.19
Sb	121	13			37.4425				STD		Sb	121	1	0.027	12.9765	26	0.7	STD		121Sb	0.00318895	0.00465352	3.18895	4.65352	STD		Gd	157			4.6	0.78
Sb	123	13			38.9538				STD		Sb	123	2.1	0.058	13.5789	27	0.75	STD		123Sb	0.00321549	0.00468879	3.21549	4.68879	STD		Tb	159			0.6	0.06
Te	128	0			< xL				STD		Te	128	2.1	2.02	0.145177	2.09	2.04	STD		128Te	0.0148261	0.0165371	14.8261	16.5371	STD		Dy	161			3.46	0.49
Ba	137	16			10820.5				STD		Ba	137	203	0.019	153.517	368	0.034	STD		137Ba	0.0102608	0.0200225	10.2608	20.0225	STD		Dy	163			3.41	0.36
Ba	138	16			10744.2				STD		Ba	138	295	0.027	168.045	447	0.041	STD		138Ba	0.0112174	0.0233951	11.2174	23.3951	STD		Ho	165			0.69	0.15
La	139	16			76.878				N2O (+16)		La	139	1.41	0.019	8.50289	17	0.23	N2O		139La	0.000319367	0.0006678	0.319367	0.6678	N2O		Er	166			1.88	0.47
Ce	140	16			140.319				N2O (+16)		Ce	140	4.6	0.034	16.9064	34	0.25	N2O		140Ce	0.000688121	0.00116264	0.688121	1.16264	N2O		Tm	169			0.28	0.11
Pr	141	16			16.2597				N2O (+16)		Pr	141	1.44	0.093	1.87077	4	0.26	N2O		141Pr	4.95796e-05	0.000131911	0.0495796	0.131911	N2O		Yb	172			1.68	0.82
Nd	145	16			61.834				N2O (+16)		Nd	145	4.5	0.074	7.11076	15	0.24	N2O		145Nd	0.000216507	0.000405496	0.216507	0.405496	N2O		Yb	173			1.64	0.84
Nd	146	16			61.59				N2O (+16)		Nd	146	7.7	0.13	6.65619	15	0.25	N2O		146Nd	0.000419338	0.00115331	0.419338	1.15331	N2O		Lu	175			0.23	0.11
Sm	147	16			11.1556				N2O (+16)		Sm	147	2.2	0.19	0.970138	2.9	0.26	N2O		147Sm	0.000132615	0.000401631	0.132615	0.401631	N2O		Ta	181			< LOQ
Sm	149	16			11.033				N2O (+16)		Sm	149	2.2	0.2	0.888852	2.8	0.25	N2O		149Sm	0.000128769	0.000339289	0.128769	0.339289	N2O		Tl	205			4.96	0.11
Eu	151	16			2.43946				N2O (+16)		Eu	151	0.59	0.25	0.131811	0.65	0.28	N2O		151Eu	4.57722e-05	0.00012819	0.0457722	0.12819	N2O		Pb	206			1104	13
Eu	153	16			2.41951				N2O (+16)		Eu	153	0.18	0.079	0.183869	0.41	0.18	N2O		153Eu	3.0227e-05	9.41679e-05	0.030227	0.0941679	N2O		Pb	207			1076	21
Gd	157	16			9.51523				N2O (+16)		Gd	157	1.5	0.17	1.01462	2.5	0.28	N2O		157Gd	6.36697e-05	0.000193194	0.0636697	0.193194	N2O		Pb	208			1103	28
Tb	159	16			1.26309				N2O (+16)		Tb	159	0.23	0.18	0.0980409	0.3	0.24	N2O		159Tb	1.57352e-05	4.10173e-05	0.0157352	0.0410173	N2O		Bi	209			< xQ
Gd	160	16			9.3687				N2O (+16)		Gd	160	2.1	0.23	0.825122	2.7	0.3	N2O		160Gd	7.56652e-05	0.000193427	0.0756652	0.193427	N2O		Th	232			8.9	4
Dy	161	16			7.18928				N2O (+16)		Dy	161	2.1	0.3	0.400591	2.3	0.32	N2O		161Dy	0.000101674	0.000280012	0.101674	0.280012	N2O		U	238			3.72	0.6
Dy	163	16			7.12104				N2O (+16)		Dy	163	2.1	0.3	0.480203	2.3	0.33	N2O		163Dy	6.45665e-05	0.000152522	0.0645665	0.152522	N2O
Ho	165	16			1.36193				N2O (+16)		Ho	165	0.45	0.35	0.0889252	0.48	0.37	N2O		165Ho	4.99809e-05	0.00013889	0.0499809	0.13889	N2O
Er	166	16			3.62041				N2O (+16)		Er	166	0.89	0.22	0.234488	1	0.25	N2O		166Er	6.19494e-05	0.000160791	0.0619494	0.160791	N2O
Er	167	16			3.75205				N2O (+16)		Er	167	1.4	0.38	0.277422	1.5	0.41	N2O		167Er	6.80478e-05	0.00021694	0.0680478	0.21694	N2O
Tm	169	16			0.488677				N2O (+16)		Tm	169	0.16	0.35	0.0477707	0.19	0.41	N2O		169Tm	9.99405e-06	3.41222e-05	0.00999405	0.0341222	N2O
Yb	172	16			3.1218				N2O (+16)		Yb	172	2.3	0.67	0.310712	2.4	0.69	N2O		172Yb	9.00416e-05	0.000273472	0.0900416	0.273472	N2O
Yb	173	16			3.06225				N2O (+16)		Yb	173	2	0.64	0.266612	2	0.66	N2O		173Yb	8.8668e-05	0.000311928	0.088668	0.311928	N2O
Lu	175	16			0.452248				N2O (+16)		Lu	175	0.12	0.23	0.0461887	0.15	0.29	N2O		175Lu	2.24504e-05	6.28724e-05	0.0224504	0.0628724	N2O
Ta	181	0			< xQ				STD		Ta	181	0.63	0.49	0.389319	1	0.78	STD		181Ta	0.00363315	0.0053669	3.63315	5.3669	STD
Tl	205	0			< xL				STD		Tl	205	1	0.15				STD		205Tl	0.0111773	0.0314836	11.1773	31.4836	STD
Pb	206	16			1353.95				STD		Pb	206	33	0.024	30.2791	69	0.05	STD		206Pb	0.00491608	0.0105726	4.91608	10.5726	STD
Pb	207	16			1298.93				STD		Pb	207	38	0.028	30.0344	71	0.053	STD		207Pb	0.00465447	0.0103403	4.65447	10.3403	STD
Pb	208	16			1343.29				STD		Pb	208	60	0.043	31.7294	87	0.063	STD		208Pb	0.00448218	0.00957692	4.48218	9.57692	STD
Bi	209	2			31.9065				STD		Bi	209	0.5	0.09	7.68501	15	2.77	STD		209Bi	0.00556256	0.0165787	5.56256	16.5787	STD
Th	232	7			24.5533				N2O (+16)		Th	232	24	1.28	4.29167	25	1.36	N2O		232Th	0.00558483	0.0172977	5.58483	17.2977	N2O
U	238	16			5.10665				STD		U	238	0.27	0.053	0.398549	0.84	0.17	STD		238U	0.000152315	0.000343139	0.152315	0.343139	STD

## Sheet: BCR-670 Aquatic Plant
Table SD1: Analytical results for BCR-670 Aquatic Plant. For elements analysed on more than one m/z, the recommended m/z are indicated in bold.											Table SD2: Measurement uncertainties (Umeas), within-bottle standard deviation (Uwb) and combined uncertainties (U) for BCR-670 Aquatic Plant. Absolute uncertainties are given in ng g-1, relative uncertainties are given in %. Confidence level: 95%									Table SD3: Limits of detection (xL, 3 x SD of method blank) and quantification (xQ, 10 x SD of method blank) for BCR-670 Aquatic Plant							Table SD4: Analytical results for BCR-670 Aquatic Plant (n = 3) with digestion method A (HNO3, H2O2) measured in standard mode.
			Certified		This study																In measured solution		In plant material						Certified		This study
Element	m/z	n	Mean (ng g-1)	U (ng g-1)	Mean (ng g-1)	∆	z-score	En number	Mode		Element	m/z	Umeas (ng g-1, k=2)	Umeas,rel (k=2)	Uwb (ng g-1)	U (ng g-1, k=2)	Urel (k=2)	Mode		Isotope	xL (ng g-1)	xQ (ng g-1)	xL (ng g-1)	xQ (ng g-1)	Mode		Element	m/z	Mean (ng g-1)	U (ng g-1)	Mean (ng g-1)	SD (ng g-1)	∆ (%)
Li	7	16			1411.32				STD		Li	7	97	0.068	19.2702	105	0.074	STD		7Li	0.0905386	0.110011	90.5386	110.011	STD		Li	7			1048	22
Be	9	16			46.4713				STD		Be	9	4.9	0.1	0.975648	5.23	0.11	STD		9Be	0.00274088	0.0037378	2.74088	3.7378	STD		Be	9			29.12	0.62
Na	23	16			6.73001e+06				STD		Na	23	6623682661	0.01	54775.8	6623682662	0.01	STD		23Na	4.95589	5.67906	4955.89	5679.06	STD		Na	23			6082282	146183
Mg	25	16			4.35011e+06				STD		Mg	25	330106	0.076	28459.9	334978	0.077	STD		25Mg	1.27068	3.27427	1270.68	3274.27	STD		Mg	25			4009659	99450
Al	27	16			802577				STD		Al	27	43417	0.053	16341.4	54343	0.067	STD		27Al	1.55768	2.11435	1557.68	2114.35	STD		Al	27			689689	24230
Ca	44	16			2.72843e+07				STD		Ca	44	1847736	0.067	249055	1913698	0.07	STD		44Ca	46.3055	77.8046	46305.5	77804.6	STD		Ca	44			26263147	691553
V	51	16			3009.75				STD		V	51	210	0.07	33.5847	220	0.074	STD		51V	0.772273	1.09219	772.273	1092.19	STD		V	51			3215	114
V	51	16			3771.87				N2O (on-mass)		V	51	270.17	0.0715555	121.403	363.244	0.0962064	N2O (on-mass)		51V	0.0472006	0.0847425	47.2006	84.7425	N2O (on-mass)		Cr	53	2050	100	2220	64	8
V	51	16			4218.47				N2O (+16)		V	51	280.702	0.0693484	142.04	399.368	0.0986651	N2O (+16)		51V	0.00277209	0.00656726	2.77209	6.56726	N2O (+16)		Mn	55			1517064	45562
Cr	52	15	2050	100	2854.86	0.392613	8.04856	2.08496	N2O (on-mass)		Cr	52	292.778	0.100267	115.434	372.852	0.127689	N2O (on-mass)		52Cr	0.0531221	0.124204	53.1221	124.204	N2O (on-mass)		Fe	56	975000		1060977	33286	9
Cr	52	15	2050	100	1960.68	-0.0435724	-0.893233	-0.312155	N2O (+16)		Cr	52	173.927	0.0902722	102.019	268.108	0.139155	N2O (+16)		52Cr	0.040562	0.0895538	40.562	89.5538	N2O (+16)		Fe	57	975000		1177330	36823	21
Cr	53	16	2050	100	2001.98	-0.0234264	-0.48024	-0.317455	STD		Cr	53	104	0.051	22.1675	114	0.055	STD		53Cr	0.0624683	0.0801028	62.4683	80.1028	STD		Co	59			1012	33
Cr	53	15	2050	100	2038.76	-0.00548503	-0.112443	-0.0478115	N2O (on-mass)		Cr	53	136.385	0.0661979	81.7142	212.86	0.103318	N2O (on-mass)		53Cr	0.0466538	0.0923982	46.6538	92.3982	N2O (on-mass)		Ni	60	2350		3050	98	30
Cr	53	16	2050	100	1982.2	-0.0330738	-0.678013	-0.132708	N2O (+16)		Cr	53	464.006	0.22586	94.5051	501.025	0.243879	N2O (+16)		53Cr	0.0602216	0.150009	60.2216	150.009	N2O (+16)		Cu	63	1820	300	2266	80	24
Mn	55	16			1.47228e+06				STD		Mn	55	91804	0.062	15975.3	97205	0.065	STD		55Mn	0.297912	0.5683	297.912	568.3	STD		Cu	65	1820	300	1819	52	0
Fe	56	16	975000		1.03297e+06	0.0594517			N2O (+16)		Fe	56	41304	0.04	10055	45939	0.045	N2O		56Fe	0.663719	1.54839	663.719	1548.39	N2O		Zn	66	24000		19964	213	-17
Fe	57	16	975000		1.02392e+06	0.0501734			N2O (+16)		Fe	57	41282	0.041	7594.37	43988	0.043	N2O		57Fe	0.664364	1.54822	664.364	1548.22	N2O		Zn	68	24000		21505	68	-10
Co	59	16			993.491				STD		Co	59	51	0.051	6.79111	53	0.052	STD		59Co	0.0173166	0.0276793	17.3166	27.6793	STD		Ga	71			263	12
Ni	60	16	2350		2537.84	0.0799302			STD		Ni	60	160	0.063	26.5345	169	0.066	STD		60Ni	0.171106	0.570352	171.106	570.352	STD		Ge	72			173.5	6.2
Cu	63	16	1820	300	1997.08	0.0972965	0.590265	0.547249	STD		Cu	63	116	0.055	17.9527	121	0.057	STD		63Cu	0.0265181	0.0416994	26.5181	41.6994	STD		Ge	73			94.3	2
Cu	65	16	1820	300	1697.03	-0.0675637	-0.409886	-0.389549	STD		Cu	65	94	0.052	14.5837	98	0.054	STD		65Cu	0.0261811	0.0410465	26.1811	41.0465	STD		Ge	74			52.2	3
Zn	66	16	24000		21300.7	-0.112471			STD		Zn	66	1015	0.047	170.454	1071	0.05	STD		66Zn	1.25849	3.65487	1258.49	3654.87	STD		As	75	1980	190	1612	56	-19
Zn	68	16	24000		25653.4	0.0688931			STD		Zn	68	1280	0.05	206.519	1345	0.052	STD		68Zn	1.65639	4.16583	1656.39	4165.83	STD		Se	77	211		412	40	95
Ge	70	16			74.8611				N2O (+16)		Ge	70	7.7	0.088	2.44829	9.1	0.1	N2O		70Ge	0.00424469	0.0095532	4.24469	9.5532	N2O		Se	82	211		354	47	68
Ga	71	16			341.313				STD		Ga	71	17.1374	0.0500311	7.66997	23.0001	0.0671468	STD		71Ga	0.0113077	0.026431	11.3077	26.431	STD		Rb	85			7254	259
Ge	72	16			90.2599				N2O (+16)		Ge	72	6.5	0.071	1.60056	7.3	0.079	N2O		72Ge	0.000910902	0.00315611	0.910902	3.15611	N2O		Sr	88			168595	5668
Ge	73	16			91.7408				N2O (+16)		Ge	73	16	0.17	3.27642	17	0.18	N2O		73Ge	0.00183918	0.00613059	1.83918	6.13059	N2O		Y	89	460	60	318.9	9.2	-31
Ge	74	16			89.0536				N2O (+16)		Ge	74	6.8	0.078	1.91537	7.8	0.089	N2O		74Ge	0.00169098	0.0056366	1.69098	5.6366	N2O		Nb	93			146.4	8.2
As	75	16	1980	190	1694.2	-0.144345	-1.50422	-1.35849	STD		As	75	87	0.051	11.6145	90	0.053	STD		75As	0.00878106	0.0138833	8.78106	13.8833	STD		Mo	98	560	70	495	26	-12
Se	80	16	211		210.95	-0.000236684			N2O (+16)		Se	80	70	0.31	10.2061	73	0.33	N2O		80Se	0.0209157	0.062934	20.9157	62.934	N2O		Ag	107			18.07	0.35
Se	82	0	211		< xQ				STD		Se	82	192	0.67	8.023	202	0.7	STD		82Se	0.337209	0.688348	337.209	688.348	STD		Ag	109			12.17	0.3
Rb	85	16			7702.9				STD		Rb	85	430	0.056	96.7447	472	0.061	STD		85Rb	0.00437796	0.00788585	4.37796	7.88585	STD		Cd	113	75.5	2.5	77.7	6.7	3
Sr	88	16			211758				STD		Sr	88	22332	0.11	5896.02	25254	0.12	STD		88Sr	0.0327268	0.0937831	32.7268	93.7831	STD		Cd	114	75.5	2.5	65.7	3	-13
Y	89	16	460	60	449.201	-0.0234754	-0.179978	-0.169242	N2O (+16)		Y	89	19	0.041	5.59112	22	0.048	N2O		89Y	0.000117687	0.000310924	0.117687	0.310924	N2O		Sb	121	224		123.5	3.1	-45
Nb	93	16			223.391				STD		Nb	93	13	0.056	3.46135	14	0.064	STD		93Nb	0.00249417	0.00355828	2.49417	3.55828	STD		Sb	123	224		124.3	3.6	-45
Mo	98	16	560	70	488.882	-0.126997	-1.01597	-0.941623	STD		Mo	98	27	0.056	3.88912	28	0.058	STD		98Mo	0.00131881	0.00230895	1.31881	2.30895	STD		Te	128			14.86	0.62
Ag	107	16			18.7301				STD		Ag	107	1.6	0.08	0.718543	2.1	0.11	STD		107Ag	0.00115603	0.00189084	1.15603	1.89084	STD		Ba	137			49668	1018
Ag	109	16			12.7676				STD		Ag	109	0.83	0.063	0.672363	1.6	0.12	STD		109Ag	0.00120129	0.00211763	1.20129	2.11763	STD		Ba	138			49313	1270
Cd	113	16	75.5	2.5	66.4249	-0.1202	-3.63005	-1.85053	STD		Cd	113	3.8	0.053	1.16604	4.2	0.059	STD		113Cd	0.0962763	0.099997	96.2763	99.997	STD		La	139	487	20	362	12	-26
Cd	113	15	75.5	2.5	76.6251	0.0149021	0.450042	0.0458111	N2O (on-mass)		Cd	113	23.1752	0.275922	3.86768	24.4321	0.290886	N2O (on-mass)		113Cd	0.117626	0.135055	117.626	135.055	N2O (on-mass)		Ce	140	990	40	724	22	-27
Cd	113	1	75.5	2.5	166.952	1.21129	36.581		N2O (+16)		Cd	113	147.413	2.9081				N2O (+16)		113Cd	0.0444005	0.1108	44.4005	110.8	N2O (+16)		Pr	141	121	6	86.4	3.3	-29
Cd	114	16	75.5	2.5	70.9176	-0.0606938	-1.83295	-0.292622	STD		Cd	114	15	0.23	0.960026	15	0.23	STD		114Cd	0.000780561	0.00164009	0.780561	1.64009	STD		Nd	145	473	15	353	10	-25
Cd	114	15	75.5	2.5	111.308	0.474283	14.3233	2.13809	N2O (on-mass)		Cd	114	15.4397	0.135915	2.994	16.5602	0.145779	N2O (on-mass)		114Cd	0.00137061	0.00364343	1.37061	3.64343	N2O (on-mass)		Sm	147	94	7	75.2	2.9	-20
Cd	114	16	75.5	2.5	148.895	0.972117	29.3579	0.634369	N2O (+16)		Cd	114	108.295	0.653636	20.3208	115.67	0.698149	N2O (+16)		114Cd	0.0139014	0.0463379	13.9014	46.3379	N2O (+16)		Eu	151	23.2	1.5	29.31	0.43	26
Sb	121	16	224		212.493	-0.0513703			STD		Sb	121	10	0.05	7.29298	18	0.087	STD		121Sb	0.00282165	0.00422432	2.82165	4.22432	STD		Gd	157	98	8	61.2	2.5	-38
Sb	123	16	224		215.942	-0.035971			STD		Sb	123	11	0.052	5.59347	16	0.075	STD		123Sb	0.00285188	0.00422622	2.85188	4.22622	STD		Tb	159	14	1.1	9.46	0.2	-32
Te	128	0			< xQ				STD		Te	128	5.1	0.22	1.92715	6.37	0.27	STD		128Te	0.0246536	0.0458794	24.6536	45.8794	STD		Dy	161	79	7	53.83	0.97	-32
Ba	137	16			55126.4				STD		Ba	137	2737	0.049	849.34	3221	0.058	STD		137Ba	0.989496	3.04479	989.496	3044.79	STD		Dy	163	79	7	56.6	1.5	-28
Ba	138	16			58160.2				STD		Ba	138	3421	0.058	1153.33	4126	0.071	STD		138Ba	1.13357	3.48878	1133.57	3488.78	STD		Ho	165	15.8	1.8	10.64	0.11	-33
La	139	16	487	20	497.017	0.0205695	0.500867	0.303086	N2O (+16)		La	139	21	0.041	8.02368	26	0.052	N2O		139La	0.000289072	0.000719864	0.289072	0.719864	N2O		Er	166	44	2.8	27.39	0.55	-38
Ce	140	16	990	40	1048.99	0.0595906	1.47487	0.796892	N2O (+16)		Ce	140	52	0.048	17.4587	62	0.058	N2O		140Ce	0.00134978	0.00326436	1.34978	3.26436	N2O		Tm	169	5.7	0.7	4.13	0.08	-28
Pr	141	16	121	6	119.605	-0.0115286	-0.232493	-0.142002	N2O (+16)		Pr	141	6.1	0.051	2.39621	7.8	0.064	N2O		141Pr	6.21129e-05	0.000172183	0.0621129	0.172183	N2O		Yb	172	40	4	24.87	0.36	-38
Nd	145	16	473	15	472.671	-0.000695288	-0.0219247	-0.0101565	N2O (+16)		Nd	145	24	0.051	7.51642	29	0.06	N2O		145Nd	0.000240792	0.000836083	0.240792	0.836083	N2O		Yb	173	40	4	24.06	0.6	-40
Nd	146	16	473	15	472.61	-0.000824112	-0.025987	-0.0116618	N2O (+16)		Nd	146	26	0.055	7.23656	30	0.063	N2O		146Nd	0.00023904	0.000689733	0.23904	0.689733	N2O		Lu	175	6.3	0.5	3.61	0.05	-43
Sm	147	16	94	7	99.054	0.053766	0.722001	0.475925	N2O (+16)		Sm	147	5.7	0.058	2.77109	8	0.081	N2O		147Sm	7.37972e-05	0.000217506	0.0737972	0.217506	N2O		Ta	181			0.81	0.23
Sm	149	16	94	7	100.469	0.0688184	0.924132	0.641749	N2O (+16)		Sm	149	6.1	0.06	1.94444	7.3	0.071	N2O		149Sm	8.26428e-05	0.00029185	0.0826428	0.29185	N2O		Tl	205			13.1	0.38
Eu	151	16	23.2	1.5	22.2462	-0.0411115	-0.635857	-0.324668	N2O (+16)		Eu	151	2.4	0.11	0.454099	2.5	0.11	N2O		151Eu	2.35385e-05	8.51956e-05	0.0235385	0.0851956	N2O		Pb	206	2060	120	1597	44	-22
Eu	153	16	23.2	1.5	22.2332	-0.0416715	-0.644519	-0.357183	N2O (+16)		Eu	153	2.1	0.096	0.350553	2.3	0.1	N2O		153Eu	2.37104e-05	6.06033e-05	0.0237104	0.0606033	N2O		Pb	207	2060	120	1431	28	-31
Gd	157	16	98	8	95.9242	-0.0211815	-0.259473	-0.171355	N2O (+16)		Gd	157	8.8	0.091	1.22158	9.1	0.095	N2O		157Gd	7.21701e-05	0.000254911	0.0721701	0.254911	N2O		Pb	208	2060	120	1499	39	-27
Tb	159	16	14	1.1	13.8217	-0.0127391	-0.162134	-0.120555	N2O (+16)		Tb	159	0.82	0.059	0.277475	0.99	0.071	N2O		159Tb	1.30157e-05	4.33857e-05	0.0130157	0.0433857	N2O		Bi	209			28	2.1
Gd	160	16	98	8	95.2914	-0.0276386	-0.338573	-0.215531	N2O (+16)		Gd	160	9.2	0.096	1.55181	9.7	0.1	N2O		160Gd	7.90648e-05	0.000214606	0.0790648	0.214606	N2O		Th	232			94.4	3.1	-41
Dy	161	16	79	7	81.3845	0.0301838	0.340646	0.201957	N2O (+16)		Dy	161	8.7	0.11	1.96678	9.5	0.12	N2O		161Dy	7.95954e-05	0.000208924	0.0795954	0.208924	N2O		U	238	82	8	65.2	1.5	-20
Dy	163	16	79	7	81.2151	0.0280387	0.316436	0.20018	N2O (+16)		Dy	163	7.6	0.094	1.93369	8.6	0.11	N2O		163Dy	5.4758e-05	0.000195532	0.054758	0.195532	N2O
Ho	165	16	15.8	1.8	15.7846	-0.000975541	-0.00856308	-0.00448632	N2O (+16)		Ho	165	2.8	0.18	0.363537	2.9	0.19	N2O		165Ho	0.001108	0.00283364	1.108	2.83364	N2O
Er	166	16	44	2.8	44.613	0.0139311	0.218918	0.126903	N2O (+16)		Er	166	3.4	0.078	0.98078	3.9	0.09	N2O		166Er	3.67074e-05	0.000122358	0.0367074	0.122358	N2O
Er	167	16	44	2.8	44.2815	0.00639863	0.10055	0.0539809	N2O (+16)		Er	167	3.9	0.084	1.06229	4.4	0.096	N2O		167Er	5.49181e-05	0.00018306	0.0549181	0.18306	N2O
Tm	169	16	5.7	0.7	6.16855	0.0822012	0.669353	0.400707	N2O (+16)		Tm	169	0.9	0.14	0.152396	0.94	0.15	N2O		169Tm	1.36427e-05	4.54757e-05	0.0136427	0.0454757	N2O
Yb	172	16	40	4	39.7136	-0.00715917	-0.0715917	-0.0377465	N2O (+16)		Yb	172	6.3	0.16	0.717469	6.4	0.17	N2O		172Yb	7.0575e-05	0.00023525	0.070575	0.23525	N2O
Yb	173	16	40	4	39.8599	-0.00350193	-0.0350193	-0.0162128	N2O (+16)		Yb	173	7.3	0.19	1.19602	7.7	0.2	N2O		173Yb	0.000153391	0.000511302	0.153391	0.511302	N2O
Lu	175	16	6.3	0.5	6.06763	-0.0368843	-0.464742	-0.273016	N2O (+16)		Lu	175	0.64	0.11	0.126406	0.69	0.11	N2O		175Lu	1.93121e-05	5.20543e-05	0.0193121	0.0520543	N2O
Ta	181	16			9.98573				STD		Ta	181	0.77	0.078	0.233331	0.9	0.091	STD		181Ta	0.00199294	0.00291398	1.99294	2.91398	STD
Tl	205	0			< xQ				STD		Tl	205	1.61	0.088	0.28684	1.7	0.093	STD		205Tl	0.0062046	0.0176955	6.2046	17.6955	STD
Pb	206	16	2060	120	2085.51	0.0123832	0.212577	0.149623	STD		Pb	206	112	0.053	22.8744	121	0.058	STD		206Pb	0.00283595	0.00520947	2.83595	5.20947	STD
Pb	207	16	2060	120	1874.4	-0.0900965	-1.54666	-1.11092	STD		Pb	207	105	0.055	25.0857	116	0.061	STD		207Pb	0.00276447	0.00557461	2.76447	5.57461	STD
Pb	208	16	2060	120	1959.98	-0.0485515	-0.833467	-0.612102	STD		Pb	208	95	0.048	28.5197	111	0.056	STD		208Pb	0.00251297	0.00464574	2.51297	4.64574	STD
Bi	209	16			38.7143				STD		Bi	209	2.1	0.054	2.46272	5.3	0.14	STD		209Bi	0.000246358	0.000481316	0.246358	0.481316	STD
Th	232	16			165.576				N2O (+16)		Th	232	56	0.31	18.9021	68	0.38	N2O		232Th	0.00425204	0.0141735	4.25204	14.1735	N2O
U	238	16	82	8	88.1701	0.0752456	0.771267	0.638456	STD		U	238	4.9	0.055	1.17681	5.4	0.061	STD		238U	0.000153593	0.000376306	0.153593	0.376306	STD

## Sheet: GBW07603 Bush Leaves and Twigs
Table SE1: Analytical results for GBW07603 Bush Leaves and Twigs. For elements analysed on more than one m/z, the recommended m/z are indicated in bold.											Table SE2: Measurement uncertainties (Umeas), within-bottle standard deviation (Uwb) and combined uncertainties (U) for GBW07603 Bush Leaves and Twigs. Absolute uncertainties are given in ng g-1, relative uncertainties are given in %. Confidence level: 95%									Table SE3: Limits of detection (xL, 3 x SD of method blank) and quantification (xQ, 10 x SD of method blank) for GBW07603 Bush Leaves and Twigs							Table SE4: Analytical results for GBW07603 Bush Leaves and Twigs (n = 3) with digestion method A (HNO3, H2O2) measured in standard mode.
			Certified		This study																In measured solution		In plant material						Certified		This study
Element	m/z	n	Mean (ng g-1)	U (ng g-1)	Mean (ng g-1)	∆	z-score	En number	Mode		Element	m/z	Umeas (ng g-1, k=2)	Umeas,rel (k=2)	Uwb (ng g-1)	U (ng g-1, k=2)	Urel (k=2)	Mode		Isotope	xL (ng g-1)	xQ (ng g-1)	xL (ng g-1)	xQ (ng g-1)	Mode		Element	m/z	Mean (ng g-1)	U (ng g-1)	Mean (ng g-1)	SD (ng g-1)	∆ (%)
Li	7	16	2600	400	2466.91	-0.0511877	-0.33272	-0.277111	STD		Li	7	244.7	0.096	51.9184	266	0.1	STD		7Li	0.0905386	0.110011	90.5386	110.011	STD		Li	7	2600	400	2008	79	-23
Be	9	16	51	4	52.7695	0.0346958	0.442371	0.210865	STD		Be	9	7.2	0.14	0.888641	7.4	0.14	STD		9Be	0.00274088	0.0037378	2.74088	3.7378	STD		Be	9	51	4	29.45	0.74	-42
Na	23	16	19600000	1800000	1.72206e+07	-0.121397	-1.32188	-1.20905	STD		Na	23	471417	0.027	320432	795576	0.046	STD		23Na	4.95589	5.67906	4955.89	5679.06	STD		Mg	25	4800000	400000	4146672	106529	-14
Mg	25	16	4800000	400000	4.09747e+06	-0.14636	-1.75632	-1.48041	STD		Mg	25	240336	0.058	43122.5	255342	0.062	STD		25Mg	1.27068	3.27427	1270.68	3274.27	STD		Al	27	2000000	300000	1024315	25476
Al	27	16	2000000	300000	1.69424e+06	-0.152879	-1.01919	-0.97861	STD		Al	27	51704	0.03	35164.5	87290	0.051	STD		27Al	1.55768	2.11435	1557.68	2114.35	STD		Ca	44	16800000	1100000	17835231	667057	6
Ca	44	16	16800000	1100000	1.53222e+07	-0.0879645	-1.34346	-1.17987	STD		Ca	44	416286	0.027	215352	599000	0.039	STD		44Ca	46.3055	77.8046	46305.5	77804.6	STD		V	51	2400	400	2107	85	-12
V	51	16	2400	400	1929.4	-0.196083	-1.1765	-1.13217	STD		V	51	82	0.042	38.9572	113	0.058	STD		51V	0.772273	1.09219	772.273	1092.19	STD		Cr	53	2600	200	2320	122	-11
V	51	15	2600	200	2663.25	0.109689	0.316271	0.220408	N2O (on-mass)		V	51	144.658	0.060006	73.2038	205.818	0.085376	N2O (on-mass)		51V	0.121324	0.299071	121.324	299.071	N2O (on-mass)		Mn	55	61000	5000	68974	2329	13
V	51	15	2400	400	2732.77	0.138653	0.831915	0.748998	N2O (+16)		V	51	159.916	0.0646096	54.3438	193.355	0.0781196	N2O (+16)		51V	0.0343095	0.104136	34.3095	104.136	N2O (+16)		Fe	56	1070000	57000	1069175	70564	0
Cr	52	15	2600	200	2680.87	0.031103	0.404339	0.284065	N2O (on-mass)		Cr	52	151.306	0.0516407	67.3598	202.591	0.0691439	N2O (on-mass)		52Cr	0.0687337	0.183323	68.7337	183.323	N2O (on-mass)		Fe	57	1070000	57000	1150234	68099	7
Cr	52	16	2600	200	1965.13	-0.244181	-3.17435	-0.890654	N2O (+16)		Cr	52	128.484	0.0651123	336.004	684.18	0.346724	N2O (+16)		52Cr	0.0499762	0.130106	49.9762	130.106	N2O (+16)		Co	59	410	50	456	17	11
Cr	53	16	2600	200	2017.2	-0.224155	-2.91402	-2.73396	STD		Cr	53	41	0.02	30.7155	74	0.036	STD		53Cr	0.0624683	0.0801028	62.4683	80.1028	STD		Ni	60	1700	300	2041	77	20
Cr	53	16	2600	200	2068.4	-0.204462	-2.658	-0.783845	N2O (on-mass)		Cr	53	113.719	0.05334	318.99	648.035	0.303962	N2O (on-mass)		53Cr	0.0625153	0.150208	62.5153	150.208	N2O (on-mass)		Cu	63	6600	800	7515	470	14
Cr	53	16	2600	200	1989.41	-0.234843	-3.05296	-0.727561	N2O (+16)		Cr	53	382.357	0.180748	359.9	815.052	0.385292	N2O (+16)		53Cr	0.0596663	0.155859	59.6663	155.859	N2O (+16)		Cu	65	6600	800	6401	302	-3
Mn	55	16	61000	5000	61926.3	0.0151849	0.185256	0.147445	STD		Mn	55	3016	0.048	1158.69	3803	0.061	STD		55Mn	0.297912	0.5683	297.912	568.3	STD		Zn	66	55000	4000	50131	2263	143
Fe	56	16	1070000	57000	1.02244e+06	-0.0444493	-0.834399	-0.616289	N2O (+16)		Fe	56	22915	0.024	23353.5	52025	0.055	N2O		56Fe	0.663719	1.54839	663.719	1548.39	N2O		Zn	68	55000	4000	50737	2107	146
Fe	57	16	1070000	57000	1.01245e+06	-0.0537895	-1.00973	-0.771296	N2O (+16)		Fe	57	22746	0.024	21224.3	48159	0.051	N2O		57Fe	0.664364	1.54822	664.364	1548.22	N2O		Ga	71			339	17
Co	59	16	410	50	431.766	0.0530886	0.435326	0.383383	STD		Co	59	24	0.055	6.27966	27	0.063	STD		59Co	0.0173166	0.0276793	17.3166	27.6793	STD		Ge	72			156	7
Ni	60	16	1700	300	1627.66	-0.042553	-0.241134	-0.227397	STD		Ni	60	43	0.026	48.299	106	0.064	STD		60Ni	0.171106	0.570352	171.106	570.352	STD		Ge	73			76.8	3.3
Cu	63	16	6600	800	6203.84	-0.0600246	-0.495203	-0.478	STD		Cu	63	137	0.022	84.0379	217	0.035	STD		63Cu	0.0265181	0.0416994	26.5181	41.6994	STD		Ge	74			20.3	1.3
Cu	65	16	6600	800	5278.88	-0.20017	-1.6514	-1.62074	STD		Cu	65	110	0.021	55.7411	156	0.03	STD		65Cu	0.0261811	0.0410465	26.1811	41.0465	STD		As	75	1250	150	1157	50	-7
Zn	66	16	55000	4000	51755.1	-0.0589977	-0.811218	-0.678429	STD		Zn	66	1186	0.023	1169.42	2622	0.052	STD		66Zn	1.25849	3.65487	1258.49	3654.87	STD		Se	77	120	20	490	43	308
Zn	68	16	55000	4000	50700.9	-0.078165	-1.07477	-0.954475	STD		Zn	68	1601	0.033	656.378	2071	0.042	STD		68Zn	1.65639	4.16583	1656.39	4165.83	STD		Se	82	120	20	205	14	71
Ge	70	16			27.1693				N2O (+16)		Ge	70	9.5	0.32	1.56073	10	0.34	N2O		70Ge	0.00424469	0.0095532	4.24469	9.5532	N2O		Rb	85	4500	600	3144	104	-30
Ga	71	16			436.003				STD		Ga	71	15.0377	0.0344369	6.58994	19.996	0.0457917	STD		71Ga	0.0113077	0.026431	11.3077	26.431	STD		Sr	88	246000	16000	243032	8923	-1
Ge	72	16			33.8809				N2O (+16)		Ge	72	4.4	0.13	1.87284	5.7	0.18	N2O		72Ge	0.000910902	0.00315611	0.910902	3.15611	N2O		Y	89	680	20	459	26	-33
Ge	73	16			35.0149				N2O (+16)		Ge	73	8	0.24	1.59077	8.6	0.26	N2O		73Ge	0.00183918	0.00613059	1.83918	6.13059	N2O		Nb	93			102.7	4.4
Ge	74	16			31.8883				N2O (+16)		Ge	74	4	0.14	0.529864	4.1	0.14	N2O		74Ge	0.00169098	0.0056366	1.69098	5.6366	N2O		Mo	98	280	50	273.4	9.6	-2
As	75	16	1250	150	1076.75	-0.138602	-1.15501	-1.09102	STD		As	75	25	0.023	22.8253	52	0.047	STD		75As	0.00878106	0.0138833	8.78106	13.8833	STD		Ag	107	49	7	56.1	2.6	15
Se	80	16	120	20	151.578	0.263147	1.57888	0.55032	N2O (+16)		Se	80	51	0.32	8.69239	54	0.34	N2O		80Se	0.0209157	0.062934	20.9157	62.934	N2O		Ag	109	49	7	55.6	2.4	13
Se	82	0	120	20	< xQ				STD		Se	82	188	1.14	5.47457	196	1.19	STD		82Se	0.337209	0.688348	337.209	688.348	STD		Cd	113	380		715	29	88
Rb	85	16	4500	600	3482.11	-0.226198	-1.69649	-1.66645	STD		Rb	85	80	0.023	40.8746	114	0.033	STD		85Rb	0.00437796	0.00788585	4.37796	7.88585	STD		Cd	114	380		699	20	84
Sr	88	16	246000	16000	286003	0.162613	2.50017	1.42666	STD		Sr	88	20938	0.072	4790.8	23026	0.08	STD		88Sr	0.0327268	0.0937831	32.7268	93.7831	STD		Sb	121	95	14	55.6	3.6	-42
Y	89	16	680	20	639.951	-0.0588959	-2.00246	-1.13352	N2O (+16)		Y	89	16	0.027	12.0468	29	0.049	N2O		89Y	0.000117687	0.000310924	0.117687	0.310924	N2O		Sb	123	95	14	54.6	3.3	-43
Nb	93	16			246.515				STD		Nb	93	19	0.077	5.13815	22	0.088	STD		93Nb	0.00249417	0.00355828	2.49417	3.55828	STD		Te	128			< xQ
Mo	98	16	280	50	249.107	-0.110331	-0.617851	-0.60789	STD		Mo	98	7	0.028	2.90256	9.1	0.036	STD		98Mo	0.00131881	0.00230895	1.31881	2.30895	STD		Ba	137	18000	2000	12822	386	-29
Ag	107	16	49	7	63.221	0.290224	2.03156	1.58222	STD		Ag	107	2.2	0.025	2.58534	5.6	0.063	STD		107Ag	0.00115603	0.00189084	1.15603	1.89084	STD		Ba	138	18000	2000	12988	400	-28
Ag	109	16	49	7	60.5526	0.235768	1.65038	1.30657	STD		Ag	109	2.3	0.026	2.44598	5.4	0.062	STD		109Ag	0.00120129	0.00211763	1.20129	2.11763	STD		La	139	1250	60	827	68	-34
Cd	113	16	380		684.093	0.800243			STD		Cd	113	21	0.03	10.1506	29	0.042	STD		113Cd	0.0962763	0.099997	96.2763	99.997	STD		Ce	140	2200	100	1634	142	-26
Cd	113	15	380		807.461	1.1249			N2O (on-mass)		Cd	113	54.2606	0.0661721	14.925	61.9293	0.0755242	N2O (on-mass)		113Cd	0.116372	0.126358	116.372	126.358	N2O (on-mass)		Pr	141	240		189	17	-21
Cd	113	16	380		783.166	1.06096			N2O (+16)		Cd	113	376.25	0.51933	82.8364	411.11	0.567446	N2O (+16)		113Cd	0.0454179	0.118753	45.4179	118.753	N2O (+16)		Nd	145	1000	100	733	54	-27
Cd	114	16	380		702.887	0.849703			STD		Cd	114	25	0.036	10.149	32	0.047	STD		114Cd	0.000780561	0.00164009	0.780561	1.64009	STD		Sm	147	190	20	142.1	9.5	-25
Cd	114	15	380		810.045	1.1317			N2O (on-mass)		Cd	114	47.0097	0.0567508	13.755	54.4676	0.065754	N2O (on-mass)		114Cd	0.000450951	0.00106237	0.450951	1.06237	N2O (on-mass)		Eu	151	39		27.6	1.2	-29
Cd	114	15	380		1006.63	1.64901			N2O (+16)		Cd	114	292.85	0.286774	75.5164	329.502	0.322667	N2O (+16)		114Cd	0.0173032	0.0576775	17.3032	57.6775	N2O (+16)		Gd	157	190		107.8	6.4	-43
Sb	121	15	95	14	110.208	0.0875824	1.08631	0.942229	STD		Sb	121	4.3	0.046	3.37858	8	0.084	STD		121Sb	0.00282165	0.00422432	2.82165	4.22432	STD		Tb	159	25	3	16	1	-36
Sb	123	15	95	14	112.522	0.110416	1.25158	1.04576	STD		Sb	123	6.2	0.063	3.4109	9.2	0.094	STD		123Sb	0.00285188	0.00422622	2.85188	4.22622	STD		Dy	161	130		87.9	5	-32
Te	128	0			< xL				STD		Te	128	2.7	0.37	0.282286	2.8	0.38	STD		128Te	0.0246536	0.0458794	24.6536	45.8794	STD		Dy	163	130		89.3	6.2	-31
Ba	137	16	18000	2000	16996.6	-0.0557417	-0.501675	-0.464809	STD		Ba	137	574	0.033	287.522	812	0.047	STD		137Ba	0.989496	3.04479	989.496	3044.79	STD		Ho	165	33		16.11	0.82	-51
Ba	138	16	18000	2000	18900.7	0.0500388	0.450349	0.385486	STD		Ba	138	933	0.048	383.42	1208	0.062	STD		138Ba	1.13357	3.48878	1133.57	3488.78	STD		Er	166			41.7	1.4
La	139	16	1250	60	1153.41	-0.0772734	-1.60986	-0.518795	N2O (+16)		La	139	35	0.033	86.3702	176	0.17	N2O		139La	0.000289072	0.000719864	0.289072	0.719864	N2O		Tm	169			5.74	0.05
Ce	140	16	2200	100	2411.82	0.0962826	2.11822	0.526272	N2O (+16)		Ce	140	77	0.034	191.089	390	0.17	N2O		140Ce	0.00134978	0.00326436	1.34978	3.26436	N2O		Yb	172	63	9	34.1	1.5	-46
Pr	141	16	240		268.347	0.118111			N2O (+16)		Pr	141	7	0.028	20.8537	42	0.17	N2O		141Pr	6.21129e-05	0.000172183	0.0621129	0.172183	N2O		Yb	173	63	9	35.5	1.9	-44
Nd	145	16	1000	100	1007.63	0.00762793	0.0762793	0.0405026	N2O (+16)		Nd	145	30	0.033	78.3534	160	0.17	N2O		145Nd	0.000240792	0.000836083	0.240792	0.836083	N2O		Lu	175	11		4.89	0.38	-56
Nd	146	16	1000	100	1015.23	0.0152345	0.152345	0.0829429	N2O (+16)		Nd	146	38	0.04	74.6318	154	0.16	N2O		146Nd	0.00023904	0.000689733	0.23904	0.689733	N2O		Ta	181			0.82	0.32
Sm	147	16	190	20	198.856	0.0466124	0.442818	0.241662	N2O (+16)		Sm	147	7	0.038	14.9456	31	0.17	N2O		147Sm	7.37972e-05	0.000217506	0.0737972	0.217506	N2O		Tl	205			15.92	0.1
Sm	149	16	190	20	199.499	0.0499927	0.474931	0.273348	N2O (+16)		Sm	149	7.9	0.043	13.6531	28	0.16	N2O		149Sm	8.26428e-05	0.00029185	0.0826428	0.29185	N2O		Pb	206	47000	3000	43445	777	-8
Eu	151	16	39	3	36.9359	-0.0529258	-0.688035	-0.423776	N2O (+16)		Eu	151	3	0.09	1.1697	3.8	0.11	N2O		151Eu	2.35385e-05	8.51956e-05	0.0235385	0.0851956	N2O		Pb	207	47000	3000	38903	591	-17
Eu	153	16	39	3	37.0362	-0.0503536	-0.654597	-0.41193	N2O (+16)		Eu	153	2.7	0.078	1.26768	3.7	0.11	N2O		153Eu	2.37104e-05	6.06033e-05	0.0237104	0.0606033	N2O		Pb	208	47000	3000	41374	1034	-12
Gd	157	16	190		171.94	-0.0950531			N2O (+16)		Gd	157	8.9	0.055	9.74902	21	0.13	N2O		157Gd	7.21701e-05	0.000254911	0.0721701	0.254911	N2O		Bi	209	23	5	11.8	0.4	-49
Tb	159	16	25	3	24.1426	-0.034295	-0.285792	-0.217159	N2O (+16)		Tb	159	1.2	0.052	1.13837	2.6	0.11	N2O		159Tb	1.30157e-05	4.33857e-05	0.0130157	0.0433857	N2O		Th	232	360	40	236	15	-34
Gd	160	16	190		168.509	-0.113113			N2O (+16)		Gd	160	7.2	0.046	8.4496	18	0.12	N2O		160Gd	7.90648e-05	0.000214606	0.0790648	0.214606	N2O		U	238	120		98.8	5.2	-18
Dy	161	16	130		133.951	0.0303923			N2O (+16)		Dy	161	9.1	0.074	3.70689	12	0.096	N2O		161Dy	7.95954e-05	0.000208924	0.0795954	0.208924	N2O
Dy	163	16	130		132.443	0.0187924			N2O (+16)		Dy	163	7.2	0.058	4.27731	11	0.089	N2O		163Dy	5.4758e-05	0.000195532	0.054758	0.195532	N2O
Ho	165	16	33		24.2303	-0.26575			N2O (+16)		Ho	165	1.9	0.085	0.606541	2.3	0.1	N2O		165Ho	0.001108	0.00283364	1.108	2.83364	N2O
Er	166	16			67.2487				N2O (+16)		Er	166	4.4	0.07	1.16835	5	0.079	N2O		166Er	3.67074e-05	0.000122358	0.0367074	0.122358	N2O
Er	167	16			67.0169				N2O (+16)		Er	167	4.5	0.071	1.18326	5	0.08	N2O		167Er	5.49181e-05	0.00018306	0.0549181	0.18306	N2O
Tm	169	16			9.30665				N2O (+16)		Tm	169	1.2	0.14	0.188823	1.3	0.15	N2O		169Tm	1.36427e-05	4.54757e-05	0.0136427	0.0454757	N2O
Yb	172	16	63	9	58.939	-0.0644605	-0.451224	-0.333102	N2O (+16)		Yb	172	7.3	0.13	1.84695	8.2	0.15	N2O		172Yb	7.0575e-05	0.00023525	0.070575	0.23525	N2O
Yb	173	16	63	9	59.172	-0.0607612	-0.425329	-0.326305	N2O (+16)		Yb	173	6.2	0.12	2.16668	7.5	0.15	N2O		173Yb	0.000153391	0.000511302	0.153391	0.511302	N2O
Lu	175	16	11		8.84848	-0.195593			N2O (+16)		Lu	175	0.55	0.066	0.160806	0.6	0.077	N2O		175Lu	1.93121e-05	5.20543e-05	0.0193121	0.0520543	N2O
Ta	181	16			18.5947				STD		Ta	181	0.73	0.039	0.555027	1.3	0.071	STD		181Ta	0.00199294	0.00291398	1.99294	2.91398	STD
Tl	205	16			26.1585				STD		Tl	205	1.5	0.056	1.0782	2.6	0.097	STD		205Tl	0.0062046	0.0176955	6.2046	17.6955	STD
Pb	206	16	47000	3000	55212.3	0.17473	2.73744	1.82875	STD		Pb	206	1335	0.024	1531.72	3342	0.06	STD		206Pb	0.00283595	0.00520947	2.83595	5.20947	STD
Pb	207	16	47000	3000	49690.5	0.0572439	0.896821	0.645391	STD		Pb	207	1097	0.022	1339.27	2895	0.057	STD		207Pb	0.00276447	0.00557461	2.76447	5.57461	STD
Pb	208	16	47000	3000	51955.7	0.105441	1.6519	1.12302	STD		Pb	208	1280	0.024	1486.19	3236	0.062	STD		208Pb	0.00251297	0.00464574	2.51297	4.64574	STD
Bi	209	16	23	5	15.9927	-0.304663	-1.40145	-1.29611	STD		Bi	209	1.8	0.12	0.463921	2.1	0.13	STD		209Bi	0.000246358	0.000481316	0.246358	0.481316	STD
Th	232	16	360	40	398.87	0.107974	0.971762	0.307609	N2O (+16)		Th	232	100	0.25	33.2353	120	0.31	N2O		232Th	0.00425204	0.0141735	4.25204	14.1735	N2O
U	238	16	120		130.663	0.0888568			STD		U	238	8.4	0.065	3.37747	11	0.083	STD		238U	0.000153593	0.000376306	0.153593	0.376306	STD

## Sheet: GBW10015 Spinach Leaves
Table SF1: Analytical results for GBW10015 Spinach Leaves. For elements analysed on more than one m/z, the recommended m/z are indicated in bold.											Table SF2: Measurement uncertainties (Umeas), within-bottle standard deviation (Uwb) and combined uncertainties (U) for GBW10015 Spinach Leaves. Absolute uncertainties are given in ng g-1, relative uncertainties are given in %. Confidence level: 95%									Table SF3: Limits of detection (xL, 3 x SD of method blank) and quantification (xQ, 10 x SD of method blank) for GBW10015 Spinach Leaves							Table SF4: Analytical results for GBW10015 Spinach Leaves (n = 3) with digestion method A (HNO3, H2O2) measured in standard mode.
			Certified		This study																In measured solution		In plant material						Certified		This study
Element	m/z	n	Mean (ng g-1)	U (ng g-1)	Mean (ng g-1)	∆	z-score	En number	Mode		Element	m/z	Umeas (ng g-1, k=2)	Umeas,rel (k=2)	Uwb (ng g-1)	U (ng g-1, k=2)	Urel (k=2)	Mode		Isotope	xL (ng g-1)	xQ (ng g-1)	xL (ng g-1)	xQ (ng g-1)	Mode		Element	m/z	Mean (ng g-1)	U (ng g-1)	Mean (ng g-1)	SD (ng g-1)	∆ (%)
Li	7	16	1460	230	1518.96	0.0403863	0.256365	0.247752	STD		Li	7	51	0.033	17.1432	61	0.04	STD		7Li	0.0905386	0.110011	90.5386	110.011	STD		Li	7	1460	230	1173	50	-20
Be	9	16	17	2	20.7329	0.219584	1.86646	0.924753	STD		Be	9	3.2	0.15	0.764063	3.5	0.17	STD		9Be	0.00274088	0.0037378	2.74088	3.7378	STD		Be	9	17	2	8.8	1.6	-48
Na	23	16	15000000	600000	1.46236e+07	-0.0250905	-0.627262	-0.463533	STD		Na	23	398717	0.027	187254	547021	0.037	STD		23Na	4.95589	5.67906	4955.89	5679.06	STD		Mg	25	5520000	150000	4895063	80080	-11
Mg	25	16	5520000	150000	5.07107e+06	-0.0813279	-2.99287	-1.03545	STD		Mg	25	394731	0.077	49144.9	406784	0.079	STD		25Mg	1.27068	3.27427	1270.68	3274.27	STD		Al	27	610000	60000	335641	2914	-45
Al	27	16	610000	60000	587677	-0.0365945	-0.372044	-0.334061	STD		Al	27	20419	0.034	10586.2	29414	0.049	STD		27Al	1.55768	2.11435	1557.68	2114.35	STD		Ca	44	6600000	300000	6842887	151458	4
Ca	44	16	6600000	300000	6.56156e+06	-0.00582437	-0.128136	-0.0948488	STD		Ca	44	228691	0.034	74089.2	272500	0.041	STD		44Ca	46.3055	77.8046	46305.5	77804.6	STD		V	51	870	230	671	21	-23
V	51	16	870	230	721.481	-0.170712	-0.645736	-0.603694	STD		V	51	56	0.071	33.4659	87	0.11	STD		51V	0.772273	1.09219	772.273	1092.19	STD		Cr	53	1400	200	1346	141	-4
V	51	16	870	230	1001.95	0.151672	0.573715	0.47605	N2O (on-mass)		V	51	94.0539	0.105813	61.4129	154.701	0.174043	N2O (on-mass)		51V	0.0870986	0.174997	87.0986	174.997	N2O (on-mass)		Mn	55	41000	3000	42588	888	4
V	51	16	870	230	994.422	0.143014	0.540966	0.486988	N2O (+16)		V	51	60.7207	0.0676882	46.6093	111.251	0.124016	N2O (+16)		51V	0.0214065	0.0642396	21.4065	64.2396	N2O (+16)		Fe	56	540000	20000	535598	9104	-1
Cr	52	15	1400	200	1883.14	0.345098	2.41568	1.51352	N2O (on-mass)		Cr	52	185.352	0.103931	82.9798	248.793	0.139504	N2O (on-mass)		52Cr	0.0413681	0.0772374	41.3681	77.2374	N2O (on-mass)		Fe	57	540000	20000	556206	8967	3
Cr	52	16	1400	200	1451.38	0.0366991	0.256893	0.0451424	N2O (+16)		Cr	52	149.919	0.118664	555.181	1120.44	0.886849	N2O (+16)		52Cr	0.0402707	0.0845015	40.2707	84.5015	N2O (+16)		Co	59	220	30	226	5.5	3
Cr	53	16	1400	200	1524.81	0.0891475	0.624033	0.532395	STD		Cr	53	41	0.028	57.6222	122	0.082	STD		53Cr	0.0624683	0.0801028	62.4683	80.1028	STD		Ni	60	920	120	1047	60	14
Cr	53	16	1400	200	1473.76	0.052684	0.368788	0.0645833	N2O (on-mass)		Cr	53	94.4835	0.0751086	560.214	1124.41	0.893833	N2O (on-mass)		53Cr	0.0526243	0.099145	52.6243	99.145	N2O (on-mass)		Cu	63	8900	400	9225	429	4
Cr	53	16	1400	200	1429.78	0.0212696	0.148887	0.0257647	N2O (+16)		Cr	53	290.007	0.236647	550.372	1138.31	0.928865	N2O (+16)		53Cr	0.0440009	0.100706	44.0009	100.706	N2O (+16)		Cu	65	8900	400	8904	306	-1
Mn	55	16	41000	3000	43258.9	0.0550959	0.752977	0.500533	STD		Mn	55	2849	0.067	901.109	3372	0.079	STD		55Mn	0.297912	0.5683	297.912	568.3	STD		Zn	66	35300	1500	32051	1323	-9
Fe	56	16	540000	20000	559068	0.035311	0.953398	0.619015	N2O (+16)		Fe	56	8885	0.017	10838.9	23428	0.044	N2O		56Fe	0.663719	1.54839	663.719	1548.39	N2O		Zn	68	35300	1500	32177	1358	-9
Fe	57	16	540000	20000	559209	0.0355725	0.960459	0.608794	N2O (+16)		Fe	57	8875	0.017	11366.9	24405	0.046	N2O		57Fe	0.664364	1.54822	664.364	1548.22	N2O		Ga	71			139.99	3.65
Co	59	16	220	30	237.565	0.0798408	0.585499	0.563113	STD		Co	59	7	0.029	2.43114	8.5	0.036	STD		59Co	0.0173166	0.0276793	17.3166	27.6793	STD		Ge	72	20		74.57	2.23	273
Ni	60	16	920	120	1153.13	0.253404	1.94276	1.48504	STD		Ni	60	33	0.028	47.7609	101	0.085	STD		60Ni	0.171106	0.570352	171.106	570.352	STD		Ge	73	20		37	1.4	85
Cu	63	16	8900	400	8903.04	0.000341391	0.00759595	0.00535339	STD		Cu	63	273	0.031	147.964	403	0.045	STD		63Cu	0.0265181	0.0416994	26.5181	41.6994	STD		Ge	74	20		15.25	0.48	-24
Cu	65	16	8900	400	8057.24	-0.0946921	-2.1069	-1.61053	STD		Cu	65	221	0.027	127.412	337	0.042	STD		65Cu	0.0261811	0.0410465	26.1811	41.0465	STD		As	75	230	30	239.8	6.1	4
Zn	66	16	35300	1500	32521.6	-0.0787085	-1.85227	-1.13969	STD		Zn	66	807	0.025	871.981	1922	0.06	STD		66Zn	1.25849	3.65487	1258.49	3654.87	STD		Se	77	92	24	290	35	215
Zn	68	16	35300	1500	33095.4	-0.062452	-1.4697	-0.899046	STD		Zn	68	835	0.026	875.507	1940	0.06	STD		68Zn	1.65639	4.16583	1656.39	4165.83	STD		Se	82	92	24	190.9	7.7	108
Ge	70	16	20		18.1918	-0.0904085			N2O (+16)		Ge	70	6.6	0.34	1.63201	7.4	0.38	N2O		70Ge	0.00424469	0.0095532	4.24469	9.5532	N2O		Rb	85	30000	2000	29841	498	-1
Ga	71	16			190.316				STD		Ga	71	7.52877	0.0392427	1.89083	8.42516	0.043915	STD		71Ga	0.0113077	0.026431	11.3077	26.431	STD		Sr	88	87000	5000	84077	957	-3
Ge	72	16	20		20.6491	0.0324571			N2O (+16)		Ge	72	6.2	0.29	1.07754	6.5	0.31	N2O		72Ge	0.000910902	0.00315611	0.910902	3.15611	N2O		Y	89	200	40	155	53	-22
Ge	73	16	20		22.2184	0.11092			N2O (+16)		Ge	73	11	0.48	2.05107	12	0.51	N2O		73Ge	0.00183918	0.00613059	1.83918	6.13059	N2O		Nb	93	60		36.63	0.6	-39
Ge	74	16	20		19.4994	-0.025028			N2O (+16)		Ge	74	1.6	0.077	0.867689	2.3	0.11	N2O		74Ge	0.00169098	0.0056366	1.69098	5.6366	N2O		Mo	98	470	40	431.4	7.9	-8
As	75	16	230	30	245.316	0.0665921	0.510539	0.479354	STD		As	75	7.3	0.029	4.1314	11	0.044	STD		75As	0.00878106	0.0138833	8.78106	13.8833	STD		Ag	107			12.81	0.71
Se	80	16	92	24	112.204	0.219603	0.841813	0.24129	N2O (+16)		Se	80	78	0.83	10.3193	80	0.86	N2O		80Se	0.0209157	0.062934	20.9157	62.934	N2O		Ag	109			12.88	0.88
Se	82	0	92	24	< xL				STD		Se	82	121	0.97	9.39681	126	1.01	STD		82Se	0.337209	0.688348	337.209	688.348	STD		Cd	113	150	25	182.9	4.4	22
Rb	85	16	30000	2000	29373.5	-0.0208841	-0.313261	-0.282496	STD		Rb	85	605	0.021	371.521	958	0.032	STD		85Rb	0.00437796	0.00788585	4.37796	7.88585	STD		Cd	114	150	25	182.5	5.1	22
Sr	88	16	87000	5000	106144	0.220042	3.82873	2.1334	STD		Sr	88	6575	0.061	1753.02	7451	0.069	STD		88Sr	0.0327268	0.0937831	32.7268	93.7831	STD		Sb	121	43	14	26.6	3.2	-38
Y	89	16	200	40	202.388	0.0119423	0.0597117	0.0570201	N2O (+16)		Y	89	5.6	0.027	5.54866	12.4	0.059	N2O		89Y	0.000117687	0.000310924	0.117687	0.310924	N2O		Sb	123	43	14	27.9	1.7	-35
Nb	93	16	60		91.9584	0.532639			STD		Nb	93	2.5	0.028	6.11841	12.5	0.14	STD		93Nb	0.00249417	0.00355828	2.49417	3.55828	STD		Te	128			< xQ
Mo	98	16	470	40	420.614	-0.105077	-1.23465	-1.12707	STD		Mo	98	13	0.031	6.04571	18	0.042	STD		98Mo	0.00131881	0.00230895	1.31881	2.30895	STD		Ba	137	9000	800	6937	303	-23
Ag	107	16			15.1331				STD		Ag	107	0.7	0.045	0.276478	0.9	0.058	STD		107Ag	0.00115603	0.00189084	1.15603	1.89084	STD		Ba	138	9000	800	7001	285	-22
Ag	109	16			13.9601				STD		Ag	109	0.6	0.043	0.295518	0.8	0.06	STD		109Ag	0.00120129	0.00211763	1.20129	2.11763	STD		La	139	350	40	315	136	-10
Cd	113	16	150	25	190.111	0.267409	1.60445	1.55298	STD		Cd	113	6.1	0.031	1.61251	6.5	0.033	STD		113Cd	0.0962763	0.099997	96.2763	99.997	STD		Ce	140	660	50	599	239	-9
Cd	113	16	150	25	212.404	0.416024	2.49615	1.14777	N2O (on-mass)		Cd	113	44.7119	0.223804	9.10869	48.2807	0.241667	N2O (on-mass)		113Cd	0.11689	0.131049	116.89	131.049	N2O (on-mass)		Pr	141	75	5	69	28	-9
Cd	113	16	150	25	198.137	0.320911	1.92547	0.228246	N2O (+16)		Cd	113	180.042	1.0602	53.4742	209.411	1.23315	N2O (+16)		113Cd	0.0352379	0.0854793	35.2379	85.4793	N2O (+16)		Nd	145	280	30	264	105	-6
Cd	114	16	150	25	195.275	0.301833	1.811	1.606	STD		Cd	114	13	0.065	1.08711	13	0.067	STD		114Cd	0.000780561	0.00164009	0.780561	1.64009	STD		Sm	147	56	5	49	19	-12
Cd	114	16	150	25	297.887	0.985916	5.9155	2.38881	N2O (on-mass)		Cd	114	51.5475	0.189392	11.7315	56.6362	0.208088	N2O (on-mass)		114Cd	0.00212369	0.00596547	2.12369	5.96547	N2O (on-mass)		Eu	151	11.1	1.4	10.5	2.9	-6
Cd	114	15	150	25	270.704	0.804691	4.82814	0.612667	N2O (+16)		Cd	114	187.641	0.936626	27.2951	195.421	0.975459	N2O (+16)		114Cd	0.0162149	0.0463379	16.2149	46.3379	N2O (+16)		Gd	157	54	7	39	15	-29
Sb	121	14	43	14	40.9301	-0.167121	-0.147852	-0.137136	STD		Sb	121	1.7	0.04	2.69606	5.6	0.14	STD		121Sb	0.00282165	0.00422432	2.82165	4.22432	STD		Tb	159	7.2	0.7	5.5	2.2	-24
Sb	123	14	43	14	41.9146	-0.147087	-0.0775284	-0.0718074	STD		Sb	123	2.2	0.052	2.63444	5.7	0.14	STD		123Sb	0.00285188	0.00422622	2.85188	4.22622	STD		Dy	161	41	8	30	10	-28
Te	128	0			< xL				STD		Te	128	1.8	0.31	0.196313	1.9	0.32	STD		128Te	0.0246536	0.0458794	24.6536	45.8794	STD		Dy	163	41	8	29.3	8.5	-28
Ba	137	16	9000	800	9187.28	0.0208093	0.234105	0.187017	STD		Ba	137	358	0.039	242.122	602	0.065	STD		137Ba	0.989496	3.04479	989.496	3044.79	STD		Ho	165	8.1	1.7	5.4	1.4	-33
Ba	138	16	9000	800	10245.9	0.138428	1.55732	1.07753	STD		Ba	138	527	0.051	323.675	835	0.081	STD		138Ba	1.13357	3.48878	1133.57	3488.78	STD		Er	166	17	3	13.6	3.2	-20
La	139	16	350	40	342.395	-0.0217277	-0.190118	-0.138151	N2O (+16)		La	139	10	0.028	18.2416	38	0.11	N2O		139La	0.000289072	0.000719864	0.289072	0.719864	N2O		Tm	169	3.1	0.9	1.82	0.29	-41
Ce	140	16	660	50	704.995	0.0681746	0.899905	0.493803	N2O (+16)		Ce	140	24	0.033	36.1116	76	0.1	N2O		140Ce	0.00134978	0.00326436	1.34978	3.26436	N2O		Yb	172	19	4	11.4	1.9	-40
Pr	141	16	75	5	77.9986	0.0399819	0.599728	0.302491	N2O (+16)		Pr	141	2.6	0.032	4.07512	8.6	0.11	N2O		141Pr	6.21129e-05	0.000172183	0.0621129	0.172183	N2O		Yb	173	19	4	11.6	1.2	-39
Nd	145	16	280	30	289.167	0.032739	0.305564	0.227585	N2O (+16)		Nd	145	14	0.045	11.6067	27	0.089	N2O		145Nd	0.000240792	0.000836083	0.240792	0.836083	N2O		Lu	175	3	0.9	1.57	0.2	-48
Nd	146	16	280	30	293.126	0.04688	0.437547	0.304547	N2O (+16)		Nd	146	13	0.044	14.0451	31	0.1	N2O		146Nd	0.00023904	0.000689733	0.23904	0.689733	N2O		Ta	181			0.44	0.15
Sm	147	16	56	5	56.2654	0.00473962	0.0530838	0.0244365	N2O (+16)		Sm	147	7.7	0.14	2.9091	9.6	0.17	N2O		147Sm	7.37972e-05	0.000217506	0.0737972	0.217506	N2O		Tl	205	49		37.65	0.58	-23
Sm	149	16	56	5	55.8726	-0.00227524	-0.0254826	-0.0177628	N2O (+16)		Sm	149	2.6	0.045	2.22886	5.1	0.089	N2O		149Sm	8.26428e-05	0.00029185	0.0826428	0.29185	N2O		Pb	206	11100	900	10449	187	-6
Eu	151	16	11.1	1.4	10.839	-0.0235158	-0.186447	-0.109154	N2O (+16)		Eu	151	1.8	0.16	0.309827	1.9	0.17	N2O		151Eu	2.35385e-05	8.51956e-05	0.0235385	0.0851956	N2O		Pb	207	11100	900	9571	236	-14
Eu	153	16	11.1	1.4	10.9448	-0.0139844	-0.110876	-0.09014	N2O (+16)		Eu	153	0.8	0.075	0.28146	1	0.091	N2O		153Eu	2.37104e-05	6.06033e-05	0.0237104	0.0606033	N2O		Pb	208	11100	900	10130	204	-9
Gd	157	16	54	7	48.0225	-0.110694	-0.853927	-0.60844	N2O (+16)		Gd	157	5	0.098	2.38549	6.9	0.14	N2O		157Gd	7.21701e-05	0.000254911	0.0721701	0.254911	N2O		Bi	209	13.5	1	9.799	0.095	-27
Tb	159	16	7.2	0.7	6.89162	-0.04283	-0.440537	-0.327087	N2O (+16)		Tb	159	0.4	0.058	0.235372	0.6	0.087	N2O		159Tb	1.30157e-05	4.33857e-05	0.0130157	0.0433857	N2O		Th	232	114	19	72.5	3.3	-36
Gd	160	16	54	7	46.5935	-0.137158	-1.05808	-0.887502	N2O (+16)		Gd	160	3.2	0.067	1.59219	4.5	0.095	N2O		160Gd	7.90648e-05	0.000214606	0.0790648	0.214606	N2O		U	238	89	11	78.46	0.69	-12
Dy	161	16	41	8	39.9994	-0.0244044	-0.125073	-0.101665	N2O (+16)		Dy	161	5.2	0.12	1.24427	5.7	0.13	N2O		161Dy	7.95954e-05	0.000208924	0.0795954	0.208924	N2O
Dy	163	16	41	8	39.3749	-0.0396377	-0.203143	-0.183262	N2O (+16)		Dy	163	2.8	0.066	1.33005	3.8	0.092	N2O		163Dy	5.4758e-05	0.000195532	0.054758	0.195532	N2O
Ho	165	16	8.1	1.7	7.89786	-0.0249559	-0.118907	-0.0883925	N2O (+16)		Ho	165	1.5	0.19	0.239066	1.5	0.2	N2O		165Ho	0.001108	0.00283364	1.108	2.83364	N2O
Er	166	16	17	3	20.9187	0.230511	1.30623	0.874526	N2O (+16)		Er	166	3	0.15	0.705681	3.3	0.16	N2O		166Er	3.67074e-05	0.000122358	0.0367074	0.122358	N2O
Er	167	16	17	3	21.3922	0.258367	1.46408	0.965937	N2O (+16)		Er	167	3.1	0.15	0.708973	3.4	0.16	N2O		167Er	5.49181e-05	0.00018306	0.0549181	0.18306	N2O
Tm	169	16	3.1	0.9	2.98296	-0.0377558	-0.130048	-0.0982839	N2O (+16)		Tm	169	0.8	0.23	0.105844	0.8	0.24	N2O		169Tm	1.36427e-05	4.54757e-05	0.0136427	0.0454757	N2O
Yb	172	16	19	4	19.0022	0.00011738	0.000557554	0.000338639	N2O (+16)		Yb	172	4.9	0.26	0.933462	5.2	0.28	N2O		172Yb	7.0575e-05	0.00023525	0.070575	0.23525	N2O
Yb	173	16	19	4	19.6963	0.0366462	0.174069	0.0911217	N2O (+16)		Yb	173	5.9	0.3	1.39527	6.5	0.33	N2O		173Yb	0.000153391	0.000511302	0.153391	0.511302	N2O
Lu	175	16	3	0.9	2.82868	-0.0571075	-0.190358	-0.141589	N2O (+16)		Lu	175	0.8	0.26	0.13198	0.8	0.27	N2O		175Lu	1.93121e-05	5.20543e-05	0.0193121	0.0520543	N2O
Ta	181	16			7.0084				STD		Ta	181	0.4	0.062	0.604311	1.3	0.18	STD		181Ta	0.00199294	0.00291398	1.99294	2.91398	STD
Tl	205	16	49		48.4152	-0.0119347			STD		Tl	205	1.8	0.036	0.382833	1.9	0.039	STD		205Tl	0.0062046	0.0176955	6.2046	17.6955	STD
Pb	206	16	11100	900	12869.1	0.159374	1.96561	1.66337	STD		Pb	206	389	0.03	205.961	567	0.044	STD		206Pb	0.00283595	0.00520947	2.83595	5.20947	STD
Pb	207	16	11100	900	11721	0.0559471	0.690014	0.588549	STD		Pb	207	381	0.033	198.743	551	0.047	STD		207Pb	0.00276447	0.00557461	2.76447	5.57461	STD
Pb	208	16	11100	900	12229.1	0.101718	1.25452	1.08334	STD		Pb	208	343	0.028	199.026	526	0.043	STD		208Pb	0.00251297	0.00464574	2.51297	4.64574	STD
Bi	209	16	13.5	1	13.4342	-0.00487177	-0.0657689	-0.0339144	STD		Bi	209	1.6	0.118	0.294059	1.7	0.13	STD		209Bi	0.000246358	0.000481316	0.246358	0.481316	STD
Th	232	16	114	19	144.141	0.264391	1.58635	0.45807	N2O (+16)		Th	232	56	0.48	14.5763	63	0.54	N2O		232Th	0.00425204	0.0141735	4.25204	14.1735	N2O
U	238	16	89	11	100.531	0.129567	1.04831	0.924716	STD		U	238	4.5	0.044	1.86444	5.9	0.057	STD		238U	0.000153593	0.000376306	0.153593	0.376306	STD

## Sheet: NCS ZC73036a Green Tea
Table SG1: Analytical results for NCS ZC73036a Green Tea. For elements analysed on more than one m/z, the recommended m/z are indicated in bold.											Table SG2: Measurement uncertainties (Umeas), within-bottle standard deviation (Uwb) and combined uncertainties (U) for NCS ZC73036a Green Tea. Absolute uncertainties are given in ng g-1, relative uncertainties are given in %. Confidence level: 95%									Table SG3: Limits of detection (xL, 3 x SD of method blank) and quantification (xQ, 10 x SD of method blank) for NCS ZC73036a Green Tea
			Certified		This study																In measured solution		In plant material
Element	m/z	n	Mean (ng g-1)	U (ng g-1)	Mean (ng g-1)	∆	z-score	En number	Mode		Element	m/z	Umeas (ng g-1, k=2)	Umeas,rel (k=2)	Uwb (ng g-1)	U (ng g-1, k=2)	Urel (k=2)	Mode		Isotope	xL (ng g-1)	xQ (ng g-1)	xL (ng g-1)	xQ (ng g-1)	Mode
Li	7	16	200	30	186.611	-0.0669448	-0.446298	-0.314169	STD		Li	7	25	0.14	8.25742	30	0.166	STD		7Li	0.0905386	0.110011	90.5386	110.011	STD
Be	9	16	12	2	11.0077	-0.0826912	-0.496147	-0.289372	STD		Be	9	2.5	0.22	0.659776	2.8	0.249	STD		9Be	0.00274088	0.0037378	2.74088	3.7378	STD
Na	23	16	15000	4000	14269.1	-0.0487255	-0.182721	-9.73876e-06	STD		Na	23	75048859	0.051	1090.78	75048859	0.051	STD		23Na	4.95589	5.67906	4955.89	5679.06	STD
Mg	25	16	1500000	50000	1.29263e+06	-0.138246	-4.14739	-1.37965	STD		Mg	25	134672	0.1	22110.3	141746	0.107	STD		25Mg	1.27068	3.27427	1270.68	3274.27	STD
Al	27	16	1200000	200000	1.06181e+06	-0.115157	-0.690942	-0.672939	STD		Al	27	35688	0.033	14960.1	46571	0.043	STD		27Al	1.55768	2.11435	1557.68	2114.35	STD
Ca	44	16	3400000	250000	3.2874e+06	-0.0331183	-0.450408	-0.361439	STD		Ca	44	167835	0.051	39961.3	185893	0.056	STD		44Ca	46.3055	77.8046	46305.5	77804.6	STD
V	51	0	260	30	< xQ				STD		V	51	56	0.36	35.2345	90	0.582	STD		51V	0.772273	1.09219	772.273	1092.19	STD
V	51	15	260	30	238.449	-0.0828903	-0.718382	-0.458169	N2O (on-mass)		V	51	24.7343	0.0907925	13.2365	36.2298	0.132989	N2O (on-mass)		51V	0.0370003	0.0530483	37.0003	53.0483	N2O (on-mass)
V	51	15	260	30	286.033	0.100127	0.867765	0.528018	N2O (+16)		V	51	22.5682	0.0756483	15.9802	39.1254	0.131148	N2O (+16)		51V	0.00171067	0.00363735	1.71067	3.63735	N2O (+16)
Cr	52	15	600	100	572.304	-0.0461599	-0.276959	-0.228859	N2O (on-mass)		Cr	52	36.7521	0.0604855	28.6987	68.1556	0.112169	N2O (on-mass)		52Cr	0.152901	0.436955	152.901	436.955	N2O (on-mass)
Cr	52	15	600	100	406.671	-0.322215	-1.93329	-1.56605	N2O (+16)		Cr	52	57.3912	0.140941	22.0582	72.3878	0.177769	N2O (+16)		52Cr	0.11536	0.323487	115.36	323.487	N2O (+16)
Cr	53	16	600	100	462.377	-0.229371	-1.37623	-1.2655	STD		Cr	53	14	0.03	20.1796	43	0.09	STD		53Cr	0.0624683	0.0801028	62.4683	80.1028	STD
Cr	53	15	600	100	395.943	-0.340095	-2.04057	-1.84674	N2O (on-mass)		Cr	53	28.3621	0.0682179	18.7412	47.0036	0.113055	N2O (on-mass)		53Cr	0.114983	0.311105	114.983	311.105	N2O (on-mass)
Cr	53	16	600	100	401.757	-0.330405	-1.98243	-0.680874	N2O (+16)		Cr	53	254.118	0.652696	50.4931	273.448	0.702347	N2O (+16)		53Cr	0.0877416	0.24143	87.7416	241.43	N2O (+16)
Mn	55	16	1170000	40000	1.26254e+06	0.0790956	2.31355	1.02514	STD		Mn	55	75820	0.06	14145.8	80926	0.064	STD		55Mn	0.297912	0.5683	297.912	568.3	STD
Fe	56	16	161000	18000	166000	0.0310543	0.277763	0.238096	N2O (+16)		Fe	56	4176	0.026	4987.81	10814	0.066	N2O		56Fe	0.663719	1.54839	663.719	1548.39	N2O
Fe	57	16	161000	18000	165819	0.029933	0.267734	0.229226	N2O (+16)		Fe	57	3860	0.024	5077.05	10863	0.068	N2O		57Fe	0.664364	1.54822	664.364	1548.22	N2O
Co	59	16	230	20	231.018	0.00442501	0.0508876	0.0427921	STD		Co	59	7.7	0.033	5.14574	13	0.056	STD		59Co	0.0173166	0.0276793	17.3166	27.6793	STD
Ni	60	16	4400	300	4821.58	0.0958141	1.40527	1.16861	STD		Ni	60	168	0.034	54.8993	200	0.041	STD		60Ni	0.171106	0.570352	171.106	570.352	STD
Cu	63	16	13200	900	12440.2	-0.057562	-0.844243	-0.369746	STD		Cu	63	1456	0.12	568.798	1847	0.15	STD		63Cu	0.0265181	0.0416994	26.5181	41.6994	STD
Cu	65	16	13200	900	11623.8	-0.119411	-1.75136	-1.56963	STD		Cu	65	353	0.03	135.872	445	0.038	STD		65Cu	0.0261811	0.0410465	26.1811	41.0465	STD
Zn	66	16	26000	3000	23979.8	-0.0777016	-0.673414	-0.650501	STD		Zn	66	654	0.027	233.378	803	0.033	STD		66Zn	1.25849	3.65487	1258.49	3654.87	STD
Zn	68	16	26000	3000	25898.6	-0.00389872	-0.0337889	-0.0319711	STD		Zn	68	886	0.034	258.663	1026	0.039	STD		68Zn	1.65639	4.16583	1656.39	4165.83	STD
Ge	70	0	7.5	1.6	< xQ				N2O (+16)		Ge	70	4.7	0.6	0.870836	5	0.64	N2O		70Ge	0.00424469	0.0095532	4.24469	9.5532	N2O
Ga	71	16			292.975				STD		Ga	71	14.2582	0.0469564	7.47781	20.6632	0.0680498	STD		71Ga	0.0113077	0.026431	11.3077	26.431	STD
Ge	72	16	7.5	1.6	4.94533	-0.340622	-1.59667	-0.719682	N2O (+16)		Ge	72	3	0.49	0.52634	3.2	0.519	N2O		72Ge	0.000910902	0.00315611	0.910902	3.15611	N2O
Ge	73	5	7.5	1.6	7.12137	-0.0504843	-0.236645	-0.236645	N2O (+16)		Ge	73	7.54939	1.10604	0.52	7.62069	1.11649	N2O		73Ge	0.00183918	0.00613059	1.83918	6.13059	N2O
Ge	74	0	7.5	1.6	< xQ				N2O (+16)		Ge	74	4.9	0.71	0.563278	5	0.724	N2O		74Ge	0.00169098	0.0056366	1.69098	5.6366	N2O
As	75	16	160	20	140.913	-0.119296	-0.954371	-0.824625	STD		As	75	6.3	0.045	4.9043	11.7	0.083	STD		75As	0.00878106	0.0138833	8.78106	13.8833	STD
Se	80	16	90	30	111.557	0.239526	0.718577	0.287784	N2O (+16)		Se	80	67	0.61	7.39863	69	0.622	N2O		80Se	0.0209157	0.062934	20.9157	62.934	N2O
Se	82	0	90	30	< xL				STD		Se	82	112	2.06	8.0289	125	2.29	STD		82Se	0.337209	0.688348	337.209	688.348	STD
Rb	85	16	81000	6000	77520.9	-0.0429518	-0.579849	-0.548058	STD		Rb	85	1884	0.024	432.445	2073	0.027	STD		85Rb	0.00437796	0.00788585	4.37796	7.88585	STD
Sr	88	16	14000	1300	16784.8	0.198911	2.14212	1.29958	STD		Sr	88	1567	0.091	334.125	1703	0.099	STD		88Sr	0.0327268	0.0937831	32.7268	93.7831	STD
Y	89	16	510	50	544.153	0.066967	0.683063	0.503985	N2O (+16)		Y	89	15	0.026	21.6237	46	0.079	N2O		89Y	0.000117687	0.000310924	0.117687	0.310924	N2O
Nb	93	16	15		23.0045	0.533636			STD		Nb	93	1.6	0.079	1.49199	3.4	0.165	STD		93Nb	0.00249417	0.00355828	2.49417	3.55828	STD
Mo	98	16	53	12	37.5656	-0.291216	-1.2862	-1.18258	STD		Mo	98	1.8	0.046	2.40473	5.1	0.131	STD		98Mo	0.00131881	0.00230895	1.31881	2.30895	STD
Ag	107	16	8	2	8.41676	0.052095	0.20838	0.167281	STD		Ag	107	1.1	0.12	0.520315	1.5	0.17	STD		107Ag	0.00115603	0.00189084	1.15603	1.89084	STD
Ag	109	16	8	2	6.57916	-0.177604	-0.710418	-0.626457	STD		Ag	109	0.65	0.098	0.42373	1.1	0.161	STD		109Ag	0.00120129	0.00211763	1.20129	2.11763	STD
Cd	113	16	200	20	212.161	0.0608071	0.608071	0.498014	STD		Cd	113	6.4	0.029	5.87014	14	0.063	STD		113Cd	0.0962763	0.099997	96.2763	99.997	STD
Cd	113		200	20	247.921	0.239605	2.39605	1.18501	N2O (on-mass)		Cd	113	33.9197	0.129643	4.60449	35.1476	0.134336	N2O (on-mass)		113Cd	0.118327	0.136155	118.327	136.155	N2O (on-mass)
Cd	113		200	20	218.681	0.093403	0.93403	0.100838	N2O (+16)		Cd	113	162.046	0.664652	43.7598	184.17	0.755397	N2O (+16)		113Cd	0.0200171	0.0543692	20.0171	54.3692	N2O (+16)
Cd	114	16	200	20	218.041	0.0902054	0.902054	0.717149	STD		Cd	114	9.7	0.045	6.23435	15	0.07	STD		114Cd	0.000780561	0.00164009	0.780561	1.64009	STD
Cd	114		200	20	249.267	0.246337	2.46337	1.66446	N2O (on-mass)		Cd	114	20.2976	0.0770871	4.00449	21.8205	0.0828711	N2O (on-mass)		114Cd	0.000362298	0.000780832	0.362298	0.780832	N2O (on-mass)
Cd	114		200	20	336.041	0.680205	6.80205	0.75026	N2O (+16)		Cd	114	171.3	0.422942	27.9967	180.219	0.444964	N2O (+16)		114Cd	0.0186833	0.0576775	18.6833	57.6775	N2O (+16)
Sb	121	16	55	7	58.0616	0.0556654	0.437371	0.332318	STD		Sb	121	3.7	0.067	2.36758	6	0.109	STD		121Sb	0.00282165	0.00422432	2.82165	4.22432	STD
Sb	123	16	55	7	59.4727	0.081322	0.638958	0.50986	STD		Sb	123	2.1	0.038	2.42146	5.3	0.094	STD		123Sb	0.00285188	0.00422622	2.85188	4.22622	STD
Te	128	0			< xL				STD		Te	128	0.94	0.32	0.388553	1.2	0.409	STD		128Te	0.0246536	0.0458794	24.6536	45.8794	STD
Ba	137	16	32000	3000	29673	-0.0727192	-0.775672	-0.707881	STD		Ba	137	1095	0.037	389.45	1344	0.045	STD		137Ba	0.989496	3.04479	989.496	3044.79	STD
Ba	138	16	32000	3000	33525.4	0.0476674	0.508452	0.453243	STD		Ba	138	1272	0.037	420.925	1525	0.045	STD		138Ba	1.13357	3.48878	1133.57	3488.78	STD
La	139	16	340	40	333.588	-0.0188595	-0.160306	-0.133152	N2O (+16)		La	139	10	0.031	12.3804	27	0.081	N2O		139La	0.000289072	0.000719864	0.289072	0.719864	N2O
Ce	140	16	510	70	532.171	0.0434719	0.316724	0.280037	N2O (+16)		Ce	140	22	0.041	14.8276	37	0.068	N2O		140Ce	0.00134978	0.00326436	1.34978	3.26436	N2O
Pr	141	16	64	7	62.942	-0.0165307	-0.151138	-0.111078	N2O (+16)		Pr	141	2.4	0.04	2.9889	6.5	0.105	N2O		141Pr	6.21129e-05	0.000172183	0.0621129	0.172183	N2O
Nd	145	16	250	40	242.332	-0.0306711	-0.191695	-0.161583	N2O (+16)		Nd	145	11	0.048	11.4289	26	0.109	N2O		145Nd	0.000240792	0.000836083	0.240792	0.836083	N2O
Nd	146	16	250	40	243.1	-0.0275993	-0.172496	-0.145372	N2O (+16)		Nd	146	15	0.064	10.2518	26	0.107	N2O		146Nd	0.00023904	0.000689733	0.23904	0.689733	N2O
Sm	147	16	54	6	52.8866	-0.0206184	-0.185566	-0.109185	N2O (+16)		Sm	147	6.1	0.11	2.76416	8.2	0.152	N2O		147Sm	7.37972e-05	0.000217506	0.0737972	0.217506	N2O
Sm	149	16	54	6	51.9373	-0.0381972	-0.343775	-0.21825	N2O (+16)		Sm	149	5.4	0.11	2.43884	7.3	0.142	N2O		149Sm	8.26428e-05	0.00029185	0.0826428	0.29185	N2O
Eu	151	16	20	4	11.0037	-0.449813	-2.24906	-2.04873	N2O (+16)		Eu	151	1.6	0.13	0.422415	1.8	0.152	N2O		151Eu	2.35385e-05	8.51956e-05	0.0235385	0.0851956	N2O
Eu	153	16	20	4	11.2158	-0.439212	-2.19606	-1.93623	N2O (+16)		Eu	153	1.7	0.15	0.624382	2.1	0.189	N2O		153Eu	2.37104e-05	6.06033e-05	0.0237104	0.0606033	N2O
Gd	157	16	58	7	52.5214	-0.094458	-0.782652	-0.589474	N2O (+16)		Gd	157	4.7	0.084	1.97551	6.1	0.11	N2O		157Gd	7.21701e-05	0.000254911	0.0721701	0.254911	N2O
Tb	159	16	9	1	8.21856	-0.0868261	-0.781435	-0.552767	N2O (+16)		Tb	159	0.87	0.1	0.249538	1	0.119	N2O		159Tb	1.30157e-05	4.33857e-05	0.0130157	0.0433857	N2O
Gd	160	16	58	7	52.1804	-0.100338	-0.831368	-0.665635	N2O (+16)		Gd	160	4	0.073	1.66813	5.2	0.094	N2O		160Gd	7.90648e-05	0.000214606	0.0790648	0.214606	N2O
Dy	161	16	54	8	49.7923	-0.0779207	-0.525965	-0.447089	N2O (+16)		Dy	161	3.8	0.07	1.61834	5	0.092	N2O		161Dy	7.95954e-05	0.000208924	0.0795954	0.208924	N2O
Dy	163	16	54	8	49.1217	-0.0903393	-0.60979	-0.518804	N2O (+16)		Dy	163	4	0.079	1.43089	4.9	0.097	N2O		163Dy	5.4758e-05	0.000195532	0.054758	0.195532	N2O
Ho	165	16	11	2	10.5295	-0.0427728	-0.23525	-0.162698	N2O (+16)		Ho	165	2	0.18	0.28754	2.1	0.186	N2O		165Ho	0.001108	0.00283364	1.108	2.83364	N2O
Er	166	16	33	5	30.4593	-0.0769916	-0.508144	-0.368169	N2O (+16)		Er	166	4.4	0.14	0.873563	4.8	0.148	N2O		166Er	3.67074e-05	0.000122358	0.0367074	0.122358	N2O
Er	167	16	33	5	30.6869	-0.0700939	-0.46262	-0.367632	N2O (+16)		Er	167	3	0.092	1.21096	3.8	0.118	N2O		167Er	5.49181e-05	0.00018306	0.0549181	0.18306	N2O
Tm	169	16	5.4	0.9	4.87518	-0.0971893	-0.583136	-0.417355	N2O (+16)		Tm	169	0.64	0.12	0.299385	0.88	0.165	N2O		169Tm	1.36427e-05	4.54757e-05	0.0136427	0.0454757	N2O
Yb	172	16	36	5	32.1273	-0.107575	-0.774541	-0.586723	N2O (+16)		Yb	172	3.8	0.11	1.03636	4.3	0.131	N2O		172Yb	7.0575e-05	0.00023525	0.070575	0.23525	N2O
Yb	173	16	36	5	32.0261	-0.110387	-0.794783	-0.297722	N2O (+16)		Yb	173	12	0.37	1.29213	12	0.378	N2O		173Yb	0.000153391	0.000511302	0.153391	0.511302	N2O
Lu	175	16	6	1	4.99033	-0.168278	-1.00967	-0.879976	N2O (+16)		Lu	175	0.53	0.097	0.0993792	0.56	0.103	N2O		175Lu	1.93121e-05	5.20543e-05	0.0193121	0.0520543	N2O
Ta	181	16			1.68163				STD		Ta	181	0.52	0.44				STD		181Ta	0.00199294	0.00291398	1.99294	2.91398	STD
Tl	205	16	57	11	60.203	0.0561927	0.29118	0.271752	STD		Tl	205	3.7	0.061	1.02754	4.2	0.069	STD		205Tl	0.0062046	0.0176955	6.2046	17.6955	STD
Pb	206	16	1600	200	1741.72	0.0885746	0.708597	0.573485	STD		Pb	206	65	0.037	64.8397	145	0.083	STD		206Pb	0.00283595	0.00520947	2.83595	5.20947	STD
Pb	207	16	1600	200	1574.03	-0.0162333	-0.129867	-0.106998	STD		Pb	207	71	0.045	58.7699	138	0.087	STD		207Pb	0.00276447	0.00557461	2.76447	5.57461	STD
Pb	208	16	1600	200	1656.57	0.0353535	0.282828	0.235893	STD		Pb	208	54	0.033	60.3404	132	0.08	STD		208Pb	0.00251297	0.00464574	2.51297	4.64574	STD
Bi	209	16	31	5	32.1212	0.0361693	0.22425	0.199782	STD		Bi	209	2	0.06	0.80904	2.5	0.078	STD		209Bi	0.000246358	0.000481316	0.246358	0.481316	STD
Th	232	16			34.8076				N2O (+16)		Th	232	30	0.84	7.21727	33	0.937	N2O		232Th	0.00425204	0.0141735	4.25204	14.1735	N2O
U	238	16	8.2	1.5	11.1256	0.356777	1.95038	1.16163	STD		U	238	0.61	0.057	0.964361	2	0.188	STD		238U	0.000153593	0.000376306	0.153593	0.376306	STD
